# Supplementary material for: Genetically-stable engineered optogenetic gene switches modulate spatial cell morphogenesis in two- and three-dimensional tissue cultures
Source: Nat Commun. 2024 Dec 2;15:10470. doi: 10.1038/s41467-024-54350-7 (PMC11612184; doi:10.1038/s41467-024-54350-7)
Supplement: Supplementary file 8 — Supplementary Data 1 [file 41467_2024_54350_MOESM8_ESM.zip]

Archive with 12 entries (11 files):
- Supplementary Data 1/
- Supplementary Data 1/pDD106.gb
- Supplementary Data 1/pDD107.gb
- Supplementary Data 1/pDD123.gb
- Supplementary Data 1/pDD218.gb
- Supplementary Data 1/pDD104.gb
- Supplementary Data 1/pDD203.gb
- Supplementary Data 1/pDD207.gb
- Supplementary Data 1/pDD110.gb
- Supplementary Data 1/pDD206.gb
- Supplementary Data 1/pMN015.gb
- Supplementary Data 1/pDD115.gb
