# Supplementary material for: Genetically-stable engineered optogenetic gene switches modulate spatial cell morphogenesis in two- and three-dimensional tissue cultures
Source: Nat Commun. 2024 Dec 2;15:10470. doi: 10.1038/s41467-024-54350-7 (PMC11612184; doi:10.1038/s41467-024-54350-7)
Supplement: Supplementary file 8 — Supplementary Data 1 [file 41467_2024_54350_MOESM8_ESM.zip › Supplementary Data 1/pDD123.gb]

LOCUS       pDD123_corrected        6840 bp ds-DNA     circular     31-AUG-2022
DEFINITION  .
ACCESSION   urn.local...2h-dpq6ihk
KEYWORDS    .
SOURCE      null
  ORGANISM  
            .
FEATURES             Location/Qualifiers
     promoter        6..617
                     /ApEinfo_revcolor="#c7b0e3"
                     /ApEinfo_fwdcolor="#c7b0e3"
                     /label="RPBSA promoter"
     promoter        6..440
                     /ApEinfo_revcolor="#faac61"
                     /ApEinfo_fwdcolor="#faac61"
                     /label="RPL13a Promoter"
     exon            440..492
                     /ApEinfo_revcolor="#f58a5e"
                     /ApEinfo_fwdcolor="#f58a5e"
                     /label="RPL41 exon1"
     intron          493..607
                     /ApEinfo_revcolor="#d59687"
                     /ApEinfo_fwdcolor="#d59687"
                     /label="RPL41 intron1"
     exon            608..617
                     /ApEinfo_revcolor="#ff9ccd"
                     /ApEinfo_fwdcolor="#ff9ccd"
                     /label="RPL41 exon2"
     CDS             631..1656
                     /ApEinfo_revcolor="#d6b295"
                     /ApEinfo_fwdcolor="#d6b295"
                     /label="HygR"
     ORF             631..1656
                     /Genetic_code="Standard"
                     /Reading_frame=1
                     /created_by="ORF Finder"
                     /label="ORF 4 (frame 1)"
     polyA_signal    1674..1974
                     /ApEinfo_revcolor="#b7e6d7"
                     /ApEinfo_fwdcolor="#b7e6d7"
                     /modified_by="hbeyer"
                     /label="rabbit beta-globin polyadenylation signal"
     misc_feature    1985..2026
                     /ApEinfo_revcolor="#f8d3a9"
                     /ApEinfo_fwdcolor="#f8d3a9"
                     /label="modified region proximal to 3'-ITR - contains
                     CTCFbinding sites"
     misc_feature    2027..2251
                     /ApEinfo_revcolor="#f8d3a9"
                     /ApEinfo_fwdcolor="#f8d3a9"
                     /label="Sleeping Beauty inverted tandem repeat"
     misc_feature    2252..2255
                     /ApEinfo_revcolor="#f58a5e"
                     /ApEinfo_fwdcolor="#f58a5e"
                     /label="TATA"
     rep_origin      complement(2439..3027)
                     /ApEinfo_revcolor="#f58a5e"
                     /ApEinfo_fwdcolor="#f58a5e"
                     /label="ori rep origin"
     CDS             complement(3198..4058)
                     /ApEinfo_revcolor="#c7b0e3"
                     /ApEinfo_fwdcolor="#c7b0e3"
                     /label="bla"
     ORF             complement(3198..4058)
                     /Genetic_code="Standard"
                     /Reading_frame=2
                     /created_by="ORF Finder"
                     /label="ORF 43 (frame 2)"
     promoter        complement(4059..4163)
                     /ApEinfo_revcolor="#84b0dc"
                     /ApEinfo_fwdcolor="#84b0dc"
                     /label="bla promoter"
     misc_feature    4279..4282
                     /ApEinfo_revcolor="#f58a5e"
                     /ApEinfo_fwdcolor="#f58a5e"
                     /label="TATA"
     misc_feature    4283..4507
                     /ApEinfo_revcolor="#f8d3a9"
                     /ApEinfo_fwdcolor="#f8d3a9"
                     /label="Sleeping Beauty inverted tandem repeat"
     misc_feature    4513..4554
                     /ApEinfo_revcolor="#9eafd2"
                     /ApEinfo_fwdcolor="#9eafd2"
                     /label="modified region proximal to 5'-ITR - contains
                     CTCFbinding sites"
     misc_feature    4582..4616
                     /created_by="hbeyer"
                     /label="etr"
     misc_feature    4617..4651
                     /created_by="hbeyer"
                     /label="etr"
     misc_feature    4652..4686
                     /created_by="hbeyer"
                     /label="etr"
     misc_feature    4687..4721
                     /created_by="hbeyer"
                     /label="etr"
     misc_feature    4729..4763
                     /created_by="hbeyer"
                     /label="etr"
     misc_feature    4764..4798
                     /created_by="hbeyer"
                     /label="etr"
     misc_feature    4799..4833
                     /created_by="hbeyer"
                     /label="etr"
     misc_feature    4834..4868
                     /created_by="hbeyer"
                     /label="etr"
     promoter        4878..4977
                     /ApEinfo_revcolor="#ffef86"
                     /ApEinfo_fwdcolor="#ffef86"
                     /modified_by="hbeyer"
                     /label="CMVmin"
     CDS             5043..6563
                     /ApEinfo_revcolor="#84b0dc"
                     /ApEinfo_fwdcolor="#84b0dc"
                     /modified_by="hbeyer"
                     /label="SEAP"
     ORF             5043..6563
                     /Genetic_code="Standard"
                     /Reading_frame=3
                     /created_by="ORF Finder"
                     /label="ORF 15 (frame 3)"
     terminator      6590..6834
                     /ApEinfo_revcolor="#f8d3a9"
                     /ApEinfo_fwdcolor="#f8d3a9"
                     /modified_by="hbeyer"
                     /label="SV40_PA"
ORIGIN      
        1 ctaggcgaga ccctgtctca caaaataaag taagcccgga ctgagtgcgg aaaggcgggc
       61 ctggcgggtc tggtctcccc atgcgggcca ccagaggccc tgcagccttc agtcgcttga
      121 aggggtaatg gcgcttccac tcacaaacat ggcggacaga gcgtgtgaac gagatgaaca
      181 gcccctcaaa aatatggccg ccgaggctgg acggccgtgc cccagcagca ccgcctccgc
      241 gccccacgtg atctctcgcc gggcacagcg ctgaccgcgg aggtccaacc ggaagaatgt
      301 ccggattgga cattcggaag agggcccgcc ttccctgggg aatctctgcg cacgcgcaga
      361 acgcttcgac caatgaaaac acaggaagcc gtccgcgcaa ccgcgttgcg tcacttctgc
      421 cgcccctgtt tcaaggtata tagccgtaga cggaacttcg cctttctctc ggccttagcg
      481 ccattttttt gggtgagtgt tttttggttc ctgcgttggg attccgtgta caatccatag
      541 acatctgacc tcggcactta gcatcatcac agcaaactaa ctgtagcctt tctctctttc
      601 cctgtagaaa cctctgcacc tgaggccacc atgaaaaagc ctgaactcac cgcgacgtct
      661 gtcgagaagt ttctgatcga aaagttcgac agcgtctccg acctgatgca gctctcggag
      721 ggcgaagaat ctcgtgcttt cagcttcgat gtaggagggc gtggatatgt cctgcgggta
      781 aatagctgcg ccgatggttt ctacaaagat cgttatgttt atcggcactt tgcatcggcc
      841 gcgctcccga ttccggaagt gcttgacatt ggggaattca gcgagagcct gacctattgc
      901 atctcccgcc gtgcacaggg tgtcacgttg caagacctgc ctgaaaccga actgcccgct
      961 gttctgcagc cggtcgcgga ggccatggat gcgatcgctg cggccgatct tagccagacg
     1021 agcgggttcg gcccattcgg accgcaagga atcggtcaat acactacatg gcgtgatttc
     1081 atatgcgcga ttgctgatcc ccatgtgtat cactggcaaa ctgtgatgga cgacaccgtc
     1141 agtgcgtccg tcgcgcaggc tctcgatgag ctgatgcttt gggccgagga ctgccccgaa
     1201 gtccggcacc tcgtgcacgc ggatttcggc tccaacaatg tcctgacgga caatggccgc
     1261 ataacagcgg tcattgactg gagcgaggcg atgttcgggg attcccaata cgaggtcgcc
     1321 aacatcttct tctggaggcc gtggttggct tgtatggagc agcagacgcg ctacttcgag
     1381 cggaggcatc cggagcttgc aggatcgccg cggctccggg cgtatatgct ccgcattggt
     1441 cttgaccaac tctatcagag cttggttgac ggcaatttcg atgatgcagc ttgggcgcag
     1501 ggtcgatgcg acgcaatcgt ccgatccgga gccgggactg tcgggcgtac acaaatcgcc
     1561 cgcagaagcg cggccgtctg gaccgatggc tgtgtagaag tactcgccga tagtggaaac
     1621 cgacgcccca gcactcgtcc gagggcaaag gaatagttcg aaggcctgtc gtgaattcac
     1681 tcctcaggtg caggctgcct atcagaaggt ggtggctggt gtggccaatg ccctggctca
     1741 caaataccac tgagatcttt ttccctctgc caaaaattat ggggacatca tgaagcccct
     1801 tgagcatctg acttctggct aataaaggaa atttattttc attgcaatag tgtgttggaa
     1861 ttttttgtgt ctctcactcg gaaggacata tgggagggca aatcatttaa aacatcagaa
     1921 tgagtatttg gtttagagtt tggcaacata tgccatatgc tggctgccat gaactagcta
     1981 ctcgggaccc cttaccgaaa catcgccgca ttctgcagag gagtcgagtg tatgtaaact
     2041 tctgacccac tgggaatgtg atgaaagaaa taaaagctga aatgaatcat tctctctact
     2101 attattctga tatttcacat tcttaaaata aagtggtgat cctaactgac ctaagacagg
     2161 gaatttttac taggattaaa tgtcaggaat tgtgaaaaag tgagtttaaa tgtatttggc
     2221 taaggtgtat gtaaacttcc gacttcaact gtatagggat ccgcttcctc gctcactgac
     2281 tcgctgcgct cggtcgttcg gctgcggcga gcggtatcag ctcactcaaa ggcggtaata
     2341 cggttatcca cagaatcagg ggataacgca ggaaagaaca tgtgagcaaa aggccagcaa
     2401 aaggccagga accgtaaaaa ggccgcgttg ctggcgtttt tccataggct ccgcccccct
     2461 gacgagcatc acaaaaatcg acgctcaagt cagaggtggc gaaacccgac aggactataa
     2521 agataccagg cgtttccccc tggaagctcc ctcgtgcgct ctcctgttcc gaccctgccg
     2581 cttaccggat acctgtccgc ctttctccct tcgggaagcg tggcgctttc tcatagctca
     2641 cgctgtaggt atctcagttc ggtgtaggtc gttcgctcca agctgggctg tgtgcacgaa
     2701 ccccccgttc agcccgaccg ctgcgcctta tccggtaact atcgtcttga gtccaacccg
     2761 gtaagacacg acttatcgcc actggcagca gccactggta acaggattag cagagcgagg
     2821 tatgtaggcg gtgctacaga gttcttgaag tggtggccta actacggcta cactagaaga
     2881 acagtatttg gtatctgcgc tctgctgaag ccagttacct tcggaaaaag agttggtagc
     2941 tcttgatccg gcaaacaaac caccgctggt agcggtggtt tttttgtttg caagcagcag
     3001 attacgcgca gaaaaaaagg atctcaagaa gatcctttga tcttttctac ggggtctgac
     3061 gctcagtgga acgaaaactc acgttaaggg attttggtca tgagattatc aaaaaggatc
     3121 ttcacctaga tccttttaaa ttaaaaatga agttttaaat caatctaaag tatatatgag
     3181 taaacttggt ctgacagtta ccaatgctta atcagtgagg cacctatctc agcgatctgt
     3241 ctatttcgtt catccatagt tgcctgactc cccgtcgtgt agataactac gatacgggag
     3301 ggcttaccat ctggccccag tgctgcaatg ataccgcgag acccacgctc accggctcca
     3361 gatttatcag caataaacca gccagccgga agggccgagc gcagaagtgg tcctgcaact
     3421 ttatccgcct ccatccagtc tattaattgt tgccgggaag ctagagtaag tagttcgcca
     3481 gttaatagtt tgcgcaacgt tgttgccatt gctacaggca tcgtggtgtc acgctcgtcg
     3541 tttggtatgg cttcattcag ctccggttcc caacgatcaa ggcgagttac atgatccccc
     3601 atgttgtgca aaaaagcggt tagctccttc ggtcctccga tcgttgtcag aagtaagttg
     3661 gccgcagtgt tatcactcat ggttatggca gcactgcata attctcttac tgtcatgcca
     3721 tccgtaagat gcttttctgt gactggtgag tactcaacca agtcattctg agaatagtgt
     3781 atgcggcgac cgagttgctc ttgcccggcg tcaatacggg ataataccgc gccacatagc
     3841 agaactttaa aagtgctcat cattggaaaa cgttcttcgg ggcgaaaact ctcaaggatc
     3901 ttaccgctgt tgagatccag ttcgatgtaa cccactcgtg cacccaactg atcttcagca
     3961 tcttttactt tcaccagcgt ttctgggtga gcaaaaacag gaaggcaaaa tgccgcaaaa
     4021 aagggaataa gggcgacacg gaaatgttga atactcatac tcttcctttt tcaatattat
     4081 tgaagcattt atcagggtta ttgtctcatg agcggataca tatttgaatg tatttagaaa
     4141 aataaacaaa taggggttcc gcgcacattt ccccgaaaag tgccacctga tgcggtgtga
     4201 aataccgcac agatgcgtaa ggagaaaata ccgcatcagg aaattgtaag cgttaatatt
     4261 ttgttaaaat tggatcccta tacagttgaa gtcggaagtt tacatacact taagttggag
     4321 tcattaaaac tcgtttttca actactccac aaatttcttg ttaacaaaca atagttttgg
     4381 caagtcagtt aggacatcta ctttgtgcat gacacaagtc atttttccaa caattgttta
     4441 cagacagatt atttcactta taattcactg tatcacaatt ccagtgggtc agaagtttac
     4501 atacactaag ttcgactcct ctgcagaatg cggcgatgtt tcggtaaggg gtccgctatc
     4561 tagaagcttc gaagtttaaa cgattgaata taaccgacgt gactgttaca tttagggatt
     4621 gaatataacc gacgtgactg ttacatttag ggattgaata taaccgacgt gactgttaca
     4681 tttagggatt gaatataacc gacgtgactg ttacatttag ggataaacga ttgaatataa
     4741 ccgacgtgac tgttacattt agggattgaa tataaccgac gtgactgtta catttaggga
     4801 ttgaatataa ccgacgtgac tgttacattt agggattgaa tataaccgac gtgactgtta
     4861 catttaggga tgctagccct atataagcag agctcgttta gtgaaccgtc agatcgcctg
     4921 gagacgccat ccacgctgtt ttgacctcca tagaagacac cgggaccgat ccagcctccg
     4981 cggccccggt accgaattcg agctcgcccg gggatcctct agagtcagct tctcgagcca
     5041 ccatgctgct gctgctgctg ctgctgggcc tgaggctaca gctctccctg ggcatcatcc
     5101 cagttgagga ggagaacccg gacttctgga accgcgaggc agccgaggcc ctgggtgccg
     5161 ccaagaagct gcagcctgca cagacagccg ccaagaacct catcatcttc ctgggcgatg
     5221 ggatgggggt gtctacggtg acagctgcca ggatcctaaa agggcagaag aaggacaaac
     5281 tggggcctga gatacccctg gccatggacc gcttcccata tgtggctctg tccaagacat
     5341 acaatgtaga caaacatgtg ccagacagtg gagccacagc cacggcctac ctgtgcgggg
     5401 tcaagggcaa cttccagacc attggcttga gtgcagccgc ccgctttaac cagtgcaaca
     5461 cgacacgcgg caacgaggtc atctccgtga tgaatcgggc caagaaagca gggaagtcag
     5521 tgggagtggt aaccaccaca cgagtgcagc acgcctcgcc agccggcacc tacgcccaca
     5581 cggtgaaccg caactggtac tcggacgccg acgtgcctgc ctcggcccgc caggaggggt
     5641 gccaggacat cgctacgcag ctcatctcca acatggacat tgacgtgatc ctaggtggag
     5701 gccgaaagta catgtttcgc atgggaaccc cagaccctga gtacccagat gactacagcc
     5761 aaggtgggac caggctggac gggaagaatc tggtgcagga atggctggcg aagcgccagg
     5821 gtgcccggta tgtgtggaac cgcactgagc tcatgcaggc ttccctggac ccgtctgtga
     5881 cccatctcat gggtctcttt gagcctggag acatgaaata cgagatccac cgagactcca
     5941 cactggaccc ctccctgatg gagatgacag aggctgccct gcgcctgctg agcaggaacc
     6001 cccgcggctt cttcctcttc gtggagggtg gtcgcatcga ccatggtcat catgaaagca
     6061 gggcttaccg ggcactgact gagacgatca tgttcgacga cgccattgag agggcgggcc
     6121 agctcaccag cgaggaggac acgctgagcc tcgtcactgc cgaccactcc cacgtcttct
     6181 ccttcggagg ctaccccctg cgagggagct ccatcttcgg gctggcccct ggcaaggccc
     6241 gggacaggaa ggcctacacg gtcctcctat acggaaacgg tccaggctat gtgctcaagg
     6301 acggcgcccg gccggatgtt accgagagcg agagcgggag ccccgagtat cggcagcagt
     6361 cagcagtgcc cctggacgaa gagacccacg caggcgagga cgtggcggtg ttcgcgcgcg
     6421 gcccgcaggc gcacctggtt cacggcgtgc aggagcagac cttcatagcg cacgtcatgg
     6481 ccttcgccgc ctgcctggag ccctacaccg cctgcgacct ggcgcccccc gccggcacca
     6541 ccgacgccgc gcacccgggt taagcatggc gtcgacctgc agcccaagct tcgatccaga
     6601 catgataaga tacattgatg agtttggaca aaccacaact agaatgcagt gaaaaaaatg
     6661 ctttatttgt gaaatttgtg atgctattgc tttatttgta accattataa gctgcaataa
     6721 acaagttaac aacaacaatt gcattcattt tatgtttcag gttcaggggg aggtgtggga
     6781 ggttttttaa agcaagtaaa acctctacaa atgtggtatg gctgattatg atcctgcctc
//
