# Supplementary material for: Genetically-stable engineered optogenetic gene switches modulate spatial cell morphogenesis in two- and three-dimensional tissue cultures
Source: Nat Commun. 2024 Dec 2;15:10470. doi: 10.1038/s41467-024-54350-7 (PMC11612184; doi:10.1038/s41467-024-54350-7)
Supplement: Supplementary file 8 — Supplementary Data 1 [file 41467_2024_54350_MOESM8_ESM.zip › Supplementary Data 1/pDD218.gb]

LOCUS       pDD218_Copy             6725 bp    DNA     circular UNA 31-AUG-2022
DEFINITION  Gibson Assembly ligation product.
ACCESSION   urn.local...q8-f8z1d3n
VERSION     urn.local...q8-f8z1d3n
KEYWORDS    .
SOURCE      
  ORGANISM  
            .
FEATURES             Location/Qualifiers
     misc_feature    41..44
                     /note="tata"
                     /note="color: #cc0000"
                     /modified_by="hbeyer"
                     /label="TATA"
     misc_feature    45..269
                     /note="5'-ITR"
                     /note="Sleeping Beauty inverted tandem repeat"
                     /note="color: #cc00cc"
                     /modified_by="hbeyer"
                     /label="Sleeping Beauty inverted tandem repeat"
     misc_feature    275..316
                     /note="5'-proxITR"
                     /note="modified region proximal to 5'-ITR - contains CTCF
                     binding sites"
                     /note="color: #cc0000"
                     /modified_by="hbeyer"
                     /label="modified region proximal to 5'-ITR - contains CTCF
                     binding sites"
     misc_feature    321..702
                     /note="TCE-Promoter"
                     /note="Tet-responsive promoter"
                     /note="color: #cc0000; direction: RIGHT"
                     /modified_by="hbeyer"
                     /label="Tet-responsive promoter"
     promoter        328..640
                     /note="Tet-responsive promoter PTight, consisting of seven
                      tet operator sequences followed by the minimal CMV
                     promoter"
                     /label="tight TRE promoter"
     protein_bind    336..354
                     /ApEinfo_revcolor="#c6c9d1"
                     /ApEinfo_fwdcolor="#c6c9d1"
                     /label="tet operator"
     protein_bind    372..390
                     /ApEinfo_revcolor="#ffef86"
                     /ApEinfo_fwdcolor="#ffef86"
                     /label="tet operator"
     protein_bind    407..425
                     /gene="tetO"
                     /bound_moiety="tetracycline repressor TetR"
                     /note="bacterial operator O2 for the tetR and tetA genes"
                     /label="tet operator"
     protein_bind    443..461
                     /gene="tetO"
                     /bound_moiety="tetracycline repressor TetR"
                     /note="bacterial operator O2 for the tetR and tetA genes"
                     /label="tet operator"
     protein_bind    479..497
                     /gene="tetO"
                     /bound_moiety="tetracycline repressor TetR"
                     /note="bacterial operator O2 for the tetR and tetA genes"
                     /label="tet operator"
     protein_bind    514..532
                     /gene="tetO"
                     /bound_moiety="tetracycline repressor TetR"
                     /note="bacterial operator O2 for the tetR and tetA genes"
                     /label="tet operator"
     protein_bind    550..568
                     /gene="tetO"
                     /bound_moiety="tetracycline repressor TetR"
                     /note="bacterial operator O2 for the tetR and tetA genes"
                     /label="tet operator"
     primer_bind     613..637
                     /ApEinfo_revcolor="#faac61"
                     /ApEinfo_fwdcolor="#faac61"
                     /label="LNCX"
     CDS             719..2239
                     /gene="SEAP"
                     /modified_by="hbeyer"
                     /label="SEAP"
     ORF             719..2239
                     /Genetic_code="Standard"
                     /Reading_frame=2
                     /created_by="ORF Finder"
                     /label="ORF 4 (frame 2)"
     polyA_signal    2267..2487
                     /note="SV40-polyA"
                     /note="SV40 polyadenylation signal"
                     /note="color: #cc0000; direction: RIGHT"
                     /label="SV40-polyA polyA signal"
     primer_bind     complement(2286..2305)
                     /ApEinfo_revcolor="#b4abac"
                     /ApEinfo_fwdcolor="#b4abac"
                     /label="EBV-rev"
     primer_bind     2340..2359
                     /ApEinfo_revcolor="#f58a5e"
                     /ApEinfo_fwdcolor="#f58a5e"
                     /label="SV40pA-R"
     promoter        2494..3105
                     /note="RPBSA"
                     /note="constitutive promoter"
                     /note="color: #cc0000; direction: RIGHT"
                     /label="RPBSA promoter"
     promoter        2494..2928
                     /note="RPL13a promoter"
                     /note="color: #ffffff; direction: RIGHT"
                     /label="RPL13a promoter"
     exon            2928..2980
                     /note="RPL41 exon1"
                     /note="color: #cc0000; direction: RIGHT"
                     /label="RPL41 exon1"
     intron          2981..3095
                     /note="RPL41 intron1"
                     /note="color: #cc0000; direction: RIGHT"
                     /label="RPL41 intron1"
     exon            3096..3105
                     /note="RPL41 exon2"
                     /note="color: #cc0000; direction: RIGHT"
                     /label="RPL41 exon2"
     primer          complement(3104..3118)
                     /note="sequence: gttcaggctttttcatggtggcctcaggtgc"
                     /ApEinfo_revcolor="#f58a5e"
                     /ApEinfo_fwdcolor="#f58a5e"
                     /label="oDD290"
     misc_feature    3114..3118
                     /ApEinfo_revcolor="#75c6a9"
                     /ApEinfo_fwdcolor="#75c6a9"
                     /label="KOZAK"
     CDS             3119..4144
                     /ApEinfo_revcolor="#d6b295"
                     /ApEinfo_fwdcolor="#d6b295"
                     /label="HygR"
     primer          3119..3139
                     /note="sequence: tgcacctgaggccaccatgaaaaagcctgaactcacc"
                     /ApEinfo_revcolor="#b1ff67"
                     /ApEinfo_fwdcolor="#b1ff67"
                     /label="oDD289"
     ORF             3119..4144
                     /Genetic_code="Standard"
                     /Reading_frame=2
                     /created_by="ORF Finder"
                     /label="ORF 10 (frame 2)"
     primer          complement(4127..4144)
                     /note="sequence: agcttcacgacaggccttcgaactattcctttgccctcgg"
                     /ApEinfo_revcolor="#b1ff67"
                     /ApEinfo_fwdcolor="#b1ff67"
                     /label="oDD288"
     primer          4145..4159
                     /note="sequence: agggcaaaggaatagttcgaaggcctgtcg"
                     /ApEinfo_revcolor="#f58a5e"
                     /ApEinfo_fwdcolor="#f58a5e"
                     /label="oDD291"
     polyA_signal    4162..4459
                     /note="bGH-pA"
                     /note="bovine growth hormone polyadenylation signal"
                     /note="color: #cc0000; direction: RIGHT"
                     /label="bGH-pA polyA signal"
     primer_bind     complement(4199..4216)
                     /ApEinfo_revcolor="#d59687"
                     /ApEinfo_fwdcolor="#d59687"
                     /label="BGH-rev"
     misc_feature    4466..4512
                     /note="3'-proxITR"
                     /note="modified region proximal to 3'-ITR - contains CTCF
                     binding sites"
                     /note="color: #cc0000"
                     /modified_by="hbeyer"
                     /label="modified region proximal to 3'-ITR - contains CTCF
                     binding sites"
     misc_feature    4472..4513
                     /note="5'-proxITR"
                     /note="modified region proximal to 5'-ITR - contains CTCF
                     binding sites"
                     /note="color: #cc0000"
                     /modified_by="hbeyer"
                     /label="modified region proximal to 5'-ITR - contains CTCF
                     binding sites"
     misc_feature    4514..4738
                     /note="3'-ITR"
                     /note="Sleeping Beauty inverted tandem repeat"
                     /note="color: #cc00cc"
                     /modified_by="hbeyer"
                     /label="Sleeping Beauty inverted tandem repeat"
     misc_feature    4739..4742
                     /note="tata"
                     /note="color: #cc0000; direction: RIGHT"
                     /modified_by="hbeyer"
                     /label="TATA"
     rep_origin      complement(4926..5514)
                     /ApEinfo_revcolor="#c7b0e3"
                     /ApEinfo_fwdcolor="#c7b0e3"
                     /label="ori"
     primer_bind     complement(5006..5025)
                     /ApEinfo_revcolor="#9eafd2"
                     /ApEinfo_fwdcolor="#9eafd2"
                     /label="pBR322ori-F"
     CDS             complement(5685..6545)
                     /ApEinfo_revcolor="#c7b0e3"
                     /ApEinfo_fwdcolor="#c7b0e3"
                     /label="AmpR"
     ORF             complement(5685..6545)
                     /Genetic_code="Standard"
                     /Reading_frame=1
                     /created_by="ORF Finder"
                     /label="ORF 39 (frame 1)"
     primer_bind     6308..6327
                     /ApEinfo_revcolor="#b1ff67"
                     /ApEinfo_fwdcolor="#b1ff67"
                     /label="Amp-R"
     promoter        complement(6546..6650)
                     /ApEinfo_revcolor="#ffef86"
                     /ApEinfo_fwdcolor="#ffef86"
                     /label="AmpR promoter"
ORIGIN      
        1 ggaaattgta agcgttaata ttttgttaaa attggatccc tatacagttg aagtcggaag
       61 tttacataca cttaagttgg agtcattaaa actcgttttt caactactcc acaaatttct
      121 tgttaacaaa caatagtttt ggcaagtcag ttaggacatc tactttgtgc atgacacaag
      181 tcatttttcc aacaattgtt tacagacaga ttatttcact tataattcac tgtatcacaa
      241 ttccagtggg tcagaagttt acatacacta agttcgactc ctctgcagaa tgcggcgatg
      301 tttcggtaag gggtccgcta tctagacgag tttactccct atcagtgata gagaacgtat
      361 gtcgagttta ctccctatca gtgatagaga acgatgtcga gtttactccc tatcagtgat
      421 agagaacgta tgtcgagttt actccctatc agtgatagag aacgtatgtc gagtttactc
      481 cctatcagtg atagagaacg tatgtcgagt ttatccctat cagtgataga gaacgtatgt
      541 cgagtttact ccctatcagt gatagagaac gtatgtcgat taggcgtgta cggtgggcgc
      601 ctataaaagc agagctcgtt tagtgaaccg tcagatcgcc tggagccaat tccaactctt
      661 ttgccttata cctactttcc gtaccacttc ctaccctcga aaggcctctg aggccaccat
      721 gctgctgctg ctgctgctgc tgggcctgag gctacagctc tccctgggca tcatcccagt
      781 tgaggaggag aacccggact tctggaaccg cgaggcagcc gaggccctgg gtgccgccaa
      841 gaagctgcag cctgcacaga cagccgccaa gaacctcatc atcttcctgg gcgatgggat
      901 gggggtgtct acggtgacag ctgccaggat cctaaaaggg cagaagaagg acaaactggg
      961 gcctgagata cccctggcca tggaccgctt cccatatgtg gctctgtcca agacatacaa
     1021 tgtagacaaa catgtgccag acagtggagc cacagccacg gcctacctgt gcggggtcaa
     1081 gggcaacttc cagaccattg gcttgagtgc agccgcccgc tttaaccagt gcaacacgac
     1141 acgcggcaac gaggtcatct ccgtgatgaa tcgggccaag aaagcaggga agtcagtggg
     1201 agtggtaacc accacacgag tgcagcacgc ctcgccagcc ggcacctacg cccacacggt
     1261 gaaccgcaac tggtactcgg acgccgacgt gcctgcctcg gcccgccagg aggggtgcca
     1321 ggacatcgct acgcagctca tctccaacat ggacattgac gtgatcctag gtggaggccg
     1381 aaagtacatg tttcccatgg gaaccccaga ccctgagtac ccagatgact acagccaagg
     1441 tgggaccagg ctggacggga agaatctggt gcaggaatgg ctggcgaagc gccagggtgc
     1501 ccggtatgtg tggaaccgca ctgagctcat gcaggcttcc ctggacccgt ctgtgaccca
     1561 tctcatgggt ctctttgagc ctggagacat gaaatacgag atccaccgag actccacact
     1621 ggacccctcc ctgatggaga tgacagaggc tgccctgcgc ctgctgagca ggaacccccg
     1681 cggcttcttc ctcttcgtgg agggtggtcg catcgaccat ggtcatcatg aaagcagggc
     1741 ttaccgggca ctgactgaga cgatcatgtt cgacgacgcc attgagaggg cgggccagct
     1801 caccagcgag gaggacacgc tgagcctcgt cactgccgac cactcccacg tcttctcctt
     1861 cggaggctac cccctgcgag ggagctccat cttcgggctg gcccctggca aggcccggga
     1921 caggaaggcc tacacggtcc tcctatacgg aaacggtcca ggctatgtgc tcaaggacgg
     1981 cgcccggccg gatgttaccg agagcgagag cgggagcccc gagtatcggc agcagtcagc
     2041 agtgcccctg gacgaagaga cccacgcagg cgaggacgtg gcggtgttcg cgcgcggccc
     2101 gcaggcgcac ctggttcacg gcgtgcagga gcagaccttc atagcgcacg tcatggcctt
     2161 cgccgcctgc ctggagccct acaccgcctg cgacctggcg ccccccgccg gcaccaccga
     2221 cgccgcgcac ccgggttaag gcctgtcagg ccaagcttcc atcgatagac atgataagat
     2281 acattgatga gtttggacaa accacaacaa gaatgcagtg aaaaaaatgc tttatttgtg
     2341 aaatttgtga tgctattgct ttatttgtaa ccattataag ctgcaataaa caagttaaca
     2401 acaacaattg cattcatttt atgtttcagg ttcaggggga gatgtgggag gttttttaaa
     2461 gcaagtaaaa cctctacaaa tgtggtacct aggcgagacc ctgtctcaca aaataaagta
     2521 agcccggact gagtgcggaa aggcgggcct ggcgggtctg gtctccccat gcgggccacc
     2581 agaggccctg cagccttcag tcgcttgaag gggtaatggc gcttccactc acaaacatgg
     2641 cggacagagc gtgtgaacga gatgaacagc ccctcaaaaa tatggccgcc gaggctggac
     2701 ggccgtgccc cagcagcacc gcctccgcgc cccacgtgat ctctcgccgg gcacagcgct
     2761 gaccgcggag gtccaaccgg aagaatgtcc ggattggaca ttcggaagag ggcccgcctt
     2821 ccctggggaa tctctgcgca cgcgcagaac gcttcgacca atgaaaacac aggaagccgt
     2881 ccgcgcaacc gcgttgcgtc acttctgccg cccctgtttc aaggtatata gccgtagacg
     2941 gaacttcgcc tttctctcgg ccttagcgcc atttttttgg gtgagtgttt tttggttcct
     3001 gcgttgggat tccgtgtaca atccatagac atctgacctc ggcacttagc atcatcacag
     3061 caaactaact gtagcctttc tctctttccc tgtagaaacc tctgcacctg aggccaccat
     3121 gaaaaagcct gaactcaccg cgacgtctgt cgagaagttt ctgatcgaaa agttcgacag
     3181 cgtctccgac ctgatgcagc tctcggaggg cgaagaatct cgtgctttca gcttcgatgt
     3241 aggagggcgt ggatatgtcc tgcgggtaaa tagctgcgcc gatggtttct acaaagatcg
     3301 ttatgtttat cggcactttg catcggccgc gctcccgatt ccggaagtgc ttgacattgg
     3361 ggaattcagc gagagcctga cctattgcat ctcccgccgt gcacagggtg tcacgttgca
     3421 agacctgcct gaaaccgaac tgcccgctgt tctgcagccg gtcgcggagg ccatggatgc
     3481 gatcgctgcg gccgatctta gccagacgag cgggttcggc ccattcggac cgcaaggaat
     3541 cggtcaatac actacatggc gtgatttcat atgcgcgatt gctgatcccc atgtgtatca
     3601 ctggcaaact gtgatggacg acaccgtcag tgcgtccgtc gcgcaggctc tcgatgagct
     3661 gatgctttgg gccgaggact gccccgaagt ccggcacctc gtgcacgcgg atttcggctc
     3721 caacaatgtc ctgacggaca atggccgcat aacagcggtc attgactgga gcgaggcgat
     3781 gttcggggat tcccaatacg aggtcgccaa catcttcttc tggaggccgt ggttggcttg
     3841 tatggagcag cagacgcgct acttcgagcg gaggcatccg gagcttgcag gatcgccgcg
     3901 gctccgggcg tatatgctcc gcattggtct tgaccaactc tatcagagct tggttgacgg
     3961 caatttcgat gatgcagctt gggcgcaggg tcgatgcgac gcaatcgtcc gatccggagc
     4021 cgggactgtc gggcgtacac aaatcgcccg cagaagcgcg gccgtctgga ccgatggctg
     4081 tgtagaagta ctcgccgata gtggaaaccg acgccccagc actcgtccga gggcaaagga
     4141 atagttcgaa ggcctgtcgt gaagcttggg gatcaattct ctagagctcg ctgatcagcc
     4201 tcgactgtgc cttctagttg ccagccatct gttgtttgcc cctcccccgt gccttccttg
     4261 accctggaag gtgccactcc cactgtcctt tcctaataaa atgaggaaat tgcatcgcat
     4321 tgtctgagta ggtgtcattc tattctgggg ggtggggtgg ggcaggacag caagggggag
     4381 gattgggaag acaatagcag gcatgctggg gatgcggtgg gctctatggc ttctgaggcg
     4441 gaaagaacca gctgggccta ctagctactc gggacccctt accgaaacat cgccgcattc
     4501 tgcagaggag tcgagtgtat gtaaacttct gacccactgg gaatgtgatg aaagaaataa
     4561 aagctgaaat gaatcattct ctctactatt attctgatat ttcacattct taaaataaag
     4621 tggtgatcct aactgaccta agacagggaa tttttactag gattaaatgt caggaattgt
     4681 gaaaaagtga gtttaaatgt atttggctaa ggtgtatgta aacttccgac ttcaactgta
     4741 tagggatccg cttcctcgct cactgactcg ctgcgctcgg tcgttcggct gcggcgagcg
     4801 gtatcagctc actcaaaggc ggtaatacgg ttatccacag aatcagggga taacgcagga
     4861 aagaacatgt gagcaaaagg ccagcaaaag gccaggaacc gtaaaaaggc cgcgttgctg
     4921 gcgtttttcc ataggctccg cccccctgac gagcatcaca aaaatcgacg ctcaagtcag
     4981 aggtggcgaa acccgacagg actataaaga taccaggcgt ttccccctgg aagctccctc
     5041 gtgcgctctc ctgttccgac cctgccgctt accggatacc tgtccgcctt tctcccttcg
     5101 ggaagcgtgg cgctttctca tagctcacgc tgtaggtatc tcagttcggt gtaggtcgtt
     5161 cgctccaagc tgggctgtgt gcacgaaccc cccgttcagc ccgaccgctg cgccttatcc
     5221 ggtaactatc gtcttgagtc caacccggta agacacgact tatcgccact ggcagcagcc
     5281 actggtaaca ggattagcag agcgaggtat gtaggcggtg ctacagagtt cttgaagtgg
     5341 tggcctaact acggctacac tagaagaaca gtatttggta tctgcgctct gctgaagcca
     5401 gttaccttcg gaaaaagagt tggtagctct tgatccggca aacaaaccac cgctggtagc
     5461 ggtggttttt ttgtttgcaa gcagcagatt acgcgcagaa aaaaaggatc tcaagaagat
     5521 cctttgatct tttctacggg gtctgacgct cagtggaacg aaaactcacg ttaagggatt
     5581 ttggtcatga gattatcaaa aaggatcttc acctagatcc ttttaaatta aaaatgaagt
     5641 tttaaatcaa tctaaagtat atatgagtaa acttggtctg acagttacca atgcttaatc
     5701 agtgaggcac ctatctcagc gatctgtcta tttcgttcat ccatagttgc ctgactcccc
     5761 gtcgtgtaga taactacgat acgggagggc ttaccatctg gccccagtgc tgcaatgata
     5821 ccgcgagacc cacgctcacc ggctccagat ttatcagcaa taaaccagcc agccggaagg
     5881 gccgagcgca gaagtggtcc tgcaacttta tccgcctcca tccagtctat taattgttgc
     5941 cgggaagcta gagtaagtag ttcgccagtt aatagtttgc gcaacgttgt tgccattgct
     6001 acaggcatcg tggtgtcacg ctcgtcgttt ggtatggctt cattcagctc cggttcccaa
     6061 cgatcaaggc gagttacatg atcccccatg ttgtgcaaaa aagcggttag ctccttcggt
     6121 cctccgatcg ttgtcagaag taagttggcc gcagtgttat cactcatggt tatggcagca
     6181 ctgcataatt ctcttactgt catgccatcc gtaagatgct tttctgtgac tggtgagtac
     6241 tcaaccaagt cattctgaga atagtgtatg cggcgaccga gttgctcttg cccggcgtca
     6301 atacgggata ataccgcgcc acatagcaga actttaaaag tgctcatcat tggaaaacgt
     6361 tcttcggggc gaaaactctc aaggatctta ccgctgttga gatccagttc gatgtaaccc
     6421 actcgtgcac ccaactgatc ttcagcatct tttactttca ccagcgtttc tgggtgagca
     6481 aaaacaggaa ggcaaaatgc cgcaaaaaag ggaataaggg cgacacggaa atgttgaata
     6541 ctcatactct tcctttttca atattattga agcatttatc agggttattg tctcatgagc
     6601 ggatacatat ttgaatgtat ttagaaaaat aaacaaatag gggttccgcg cacatttccc
     6661 cgaaaagtgc cacctgatgc ggtgtgaaat accgcacaga tgcgtaagga gaaaataccg
     6721 catca
//
