# Supplementary material for: Genetically-stable engineered optogenetic gene switches modulate spatial cell morphogenesis in two- and three-dimensional tissue cultures
Source: Nat Commun. 2024 Dec 2;15:10470. doi: 10.1038/s41467-024-54350-7 (PMC11612184; doi:10.1038/s41467-024-54350-7)
Supplement: Supplementary file 8 — Supplementary Data 1 [file 41467_2024_54350_MOESM8_ESM.zip › Supplementary Data 1/pMN015.gb]

LOCUS       pMN015_Copy             6620 bp    DNA     circular UNA 31-AUG-2022
DEFINITION  3 reads from 3 documents assembled using Geneious.
ACCESSION   urn.local...qx-f8z1j75
VERSION     urn.local...qx-f8z1j75
KEYWORDS    .
SOURCE      
  ORGANISM  
            .
FEATURES             Location/Qualifiers
     misc_feature    1..4
                     /ApEinfo_revcolor="#f58a5e"
                     /ApEinfo_fwdcolor="#f58a5e"
                     /Transferred_From="Digestion of pDD123_SAli/XholI"
                     /Transferred_Similarity="100.00%"
                     /label="TATA"
     misc_feature    5..229
                     /ApEinfo_revcolor="#f8d3a9"
                     /ApEinfo_fwdcolor="#f8d3a9"
                     /Transferred_From="Digestion of pDD123_SAli/XholI"
                     /Transferred_Similarity="100.00%"
                     /label="Sleeping Beauty inverted tandem repeat"
     misc_feature    235..276
                     /ApEinfo_revcolor="#9eafd2"
                     /ApEinfo_fwdcolor="#9eafd2"
                     /Transferred_From="Digestion of pDD123_SAli/XholI"
                     /Transferred_Similarity="100.00%"
                     /label="modified region proximal to 5'-ITR - contains
                     CTCFbinding sites"
     misc_feature    304..338
                     /created_by="hbeyer"
                     /label="etr"
     misc_feature    339..373
                     /created_by="hbeyer"
                     /label="etr"
     misc_feature    374..408
                     /created_by="hbeyer"
                     /label="etr"
     misc_feature    409..443
                     /created_by="hbeyer"
                     /label="etr"
     misc_feature    451..485
                     /created_by="hbeyer"
                     /label="etr"
     misc_feature    486..520
                     /created_by="hbeyer"
                     /label="etr"
     misc_feature    521..555
                     /created_by="hbeyer"
                     /label="etr"
     misc_feature    556..590
                     /created_by="hbeyer"
                     /label="etr"
     promoter        600..699
                     /ApEinfo_revcolor="#ffef86"
                     /ApEinfo_fwdcolor="#ffef86"
                     /Transferred_From="Digestion of pDD123_SAli/XholI"
                     /Transferred_Similarity="100.00%"
                     /modified_by="hbeyer"
                     /label="CMVmin"
     CDS             765..1298
                     /created_by="hbeyer"
                     /Transferred_From="MN014.1 PCR Product"
                     /Transferred_Similarity="100.00%"
                     /modified_by="hbeyer"
                     /label="MLKL_N"
     ORF             765..2072
                     /Genetic_code="Standard"
                     /Reading_frame=3
                     /created_by="ORF Finder"
                     /label="ORF 2 (frame 3)"
     CDS             1299..1364
                     /standard_name="2A"
                     /Transferred_From="MN014.2 PCR Product"
                     /Transferred_Similarity="100.00%"
                     /modified_by="hbeyer"
                     /label="T2A"
     CDS             1365..2069
                     /codon_start=1
                     /Transferred_From="DDPCR1.3"
                     /Transferred_Similarity="100.00%"
                     /Transferred_From="MN014.2 PCR Product"
                     /Transferred_Similarity="100.00%"
                     /modified_by="hbeyer"
                     /label="mCherry"
     terminator      2092..2336
                     /ApEinfo_revcolor="#f8d3a9"
                     /ApEinfo_fwdcolor="#f8d3a9"
                     /Transferred_From="Digestion of pDD123_SAli/XholI"
                     /Transferred_Similarity="100.00%"
                     /label="SV40_PA term"
     promoter        2348..2959
                     /ApEinfo_revcolor="#c7b0e3"
                     /ApEinfo_fwdcolor="#c7b0e3"
                     /Transferred_From="Digestion of pDD123_SAli/XholI"
                     /Transferred_Similarity="100.00%"
                     /label="RPBSA promoter"
     promoter        2348..2782
                     /ApEinfo_revcolor="#faac61"
                     /ApEinfo_fwdcolor="#faac61"
                     /Transferred_From="Digestion of pDD123_SAli/XholI"
                     /Transferred_Similarity="100.00%"
                     /label="RPL13a Promoter"
     exon            2782..2834
                     /ApEinfo_revcolor="#f58a5e"
                     /ApEinfo_fwdcolor="#f58a5e"
                     /Transferred_From="Digestion of pDD123_SAli/XholI"
                     /Transferred_Similarity="100.00%"
                     /label="RPL41 exon1"
     intron          2835..2949
                     /ApEinfo_revcolor="#d59687"
                     /ApEinfo_fwdcolor="#d59687"
                     /Transferred_From="Digestion of pDD123_SAli/XholI"
                     /Transferred_Similarity="100.00%"
                     /label="RPL41 intron1"
     exon            2950..2959
                     /ApEinfo_revcolor="#ff9ccd"
                     /ApEinfo_fwdcolor="#ff9ccd"
                     /Transferred_From="Digestion of pDD123_SAli/XholI"
                     /Transferred_Similarity="100.00%"
                     /label="RPL41 exon2"
     CDS             2973..3998
                     /ApEinfo_revcolor="#d6b295"
                     /ApEinfo_fwdcolor="#d6b295"
                     /Transferred_From="Digestion of pDD123_SAli/XholI"
                     /Transferred_Similarity="100.00%"
                     /label="HygR"
     ORF             2973..3998
                     /Genetic_code="Standard"
                     /Reading_frame=3
                     /created_by="ORF Finder"
                     /label="ORF 7 (frame 3)"
     misc_feature    4016..4316
                     /ApEinfo_revcolor="#b7e6d7"
                     /ApEinfo_fwdcolor="#b7e6d7"
                     /Transferred_From="Digestion of pDD123_SAli/XholI"
                     /Transferred_Similarity="100.00%"
                     /label="rabbit beta-globin polyadenylation signal"
     misc_feature    4327..4368
                     /ApEinfo_revcolor="#f8d3a9"
                     /ApEinfo_fwdcolor="#f8d3a9"
                     /Transferred_From="Digestion of pDD123_SAli/XholI"
                     /Transferred_Similarity="100.00%"
                     /label="modified region proximal to 3'-ITR - contains
                     CTCFbinding sites"
     misc_feature    4369..4593
                     /ApEinfo_revcolor="#f8d3a9"
                     /ApEinfo_fwdcolor="#f8d3a9"
                     /Transferred_From="Digestion of pDD123_SAli/XholI"
                     /Transferred_Similarity="100.00%"
                     /label="Sleeping Beauty inverted tandem repeat"
     misc_feature    4594..4597
                     /ApEinfo_revcolor="#f58a5e"
                     /ApEinfo_fwdcolor="#f58a5e"
                     /Transferred_From="Digestion of pDD123_SAli/XholI"
                     /Transferred_Similarity="100.00%"
                     /label="TATA"
     rep_origin      complement(4781..5369)
                     /ApEinfo_revcolor="#f58a5e"
                     /ApEinfo_fwdcolor="#f58a5e"
                     /Transferred_From="Digestion of pDD123_SAli/XholI"
                     /Transferred_Similarity="100.00%"
                     /label="ori rep origin"
     CDS             complement(5540..6400)
                     /ApEinfo_revcolor="#c7b0e3"
                     /ApEinfo_fwdcolor="#c7b0e3"
                     /Transferred_From="Digestion of pDD123_SAli/XholI"
                     /Transferred_Similarity="100.00%"
                     /label="bla"
     ORF             complement(5540..6400)
                     /Genetic_code="Standard"
                     /Reading_frame=2
                     /created_by="ORF Finder"
                     /label="ORF 33 (frame 2)"
     promoter        complement(6401..6505)
                     /ApEinfo_revcolor="#84b0dc"
                     /ApEinfo_fwdcolor="#84b0dc"
                     /Transferred_From="Digestion of pDD123_SAli/XholI"
                     /Transferred_Similarity="100.00%"
                     /label="bla promoter"
ORIGIN      
        1 tatacagttg aagtcggaag tttacataca cttaagttgg agtcattaaa actcgttttt
       61 caactactcc acaaatttct tgttaacaaa caatagtttt ggcaagtcag ttaggacatc
      121 tactttgtgc atgacacaag tcatttttcc aacaattgtt tacagacaga ttatttcact
      181 tataattcac tgtatcacaa ttccagtggg tcagaagttt acatacacta agttcgactc
      241 ctctgcagaa tgcggcgatg tttcggtaag gggtccgcta tctagaagct tcgaagttta
      301 aacgattgaa tataaccgac gtgactgtta catttaggga ttgaatataa ccgacgtgac
      361 tgttacattt agggattgaa tataaccgac gtgactgtta catttaggga ttgaatataa
      421 ccgacgtgac tgttacattt agggataaac gattgaatat aaccgacgtg actgttacat
      481 ttagggattg aatataaccg acgtgactgt tacatttagg gattgaatat aaccgacgtg
      541 actgttacat ttagggattg aatataaccg acgtgactgt tacatttagg gatgctagcc
      601 ctatataagc agagctcgtt tagtgaaccg tcagatcgcc tggagacgcc atccacgctg
      661 ttttgacctc catagaagac accgggaccg atccagcctc cgcggccccg gtaccgaatt
      721 cgagctcgcc cggggatcct ctagagtcag cttctcgagc caccatggag aatctcaaac
      781 acattatcac cctgggccag gtgattcaca aacggtgtga agaaatgaaa tattgcaaga
      841 aacaatgtcg gaggctcggg catcgagtac tgggtctgat caaacctctc gaaatgctcc
      901 aggatcaagg caaacggagt gttccctccg aaaaacttac caccgcaatg aatcgcttta
      961 aggctgctct cgaagaggct aatggagaaa ttgaaaaatt tagtaaccgc tccaatatat
     1021 gcagattttt gacagctagc caagataaga tcttgttcaa ggatgtgaat cggaagctga
     1081 gcgacgtgtg gaaagaactg agcctgctgc ttcaagtgga acaaaggatg ccagtgtcac
     1141 ccatttcaca gggagcgtca tgggcgcaag aggaccagca agatgcggat gaggatcgaa
     1201 gagcgtttca aatgctccgc agggataatg aaaaaattga agcatctttg cgacgactgg
     1261 aaattaacat gaaagaaata aaggagactc tcagacaagg gtccggagga gagggcagag
     1321 gaagtcttct aacatgcggt gacgtggagg agaatcctgg cccagtgagc aagggcgagg
     1381 aggataacat ggccatcatc aaggagttca tgcgcttcaa ggtgcacatg gagggctccg
     1441 tgaacggcca cgagttcgag atcgagggcg agggcgaggg ccgcccctac gagggcaccc
     1501 agaccgccaa gctgaaggtg accaagggtg gccccctgcc cttcgcctgg gacatcctgt
     1561 cccctcagtt catgtacggc tccaaggcct acgtgaagca ccccgccgac atccccgact
     1621 acttgaagct gtccttcccc gagggcttca agtgggagcg cgtgatgaac ttcgaggacg
     1681 gcggcgtggt gaccgtgacc caggactcct ccctgcagga cggcgagttc atctacaagg
     1741 tgaagctgcg cggcaccaac ttcccctccg acggccccgt aatgcagaag aagaccatgg
     1801 gctgggaggc ctcctccgag cggatgtacc ccgaggacgg cgccctgaag ggcgagatca
     1861 agcagaggct gaagctgaag gacggcggcc actacgacgc tgaggtcaag accacctaca
     1921 aggccaagaa gcccgtgcag ctgcccggcg cctacaacgt caacatcaag ttggacatca
     1981 cctcccacaa cgaggactac accatcgtgg aacagtacga acgcgccgag ggccgccact
     2041 ccaccggcgg catggacgag ctgtacaagt aagtcgacct gcagcccaag cttcgatcca
     2101 gacatgataa gatacattga tgagtttgga caaaccacaa ctagaatgca gtgaaaaaaa
     2161 tgctttattt gtgaaatttg tgatgctatt gctttatttg taaccattat aagctgcaat
     2221 aaacaagtta acaacaacaa ttgcattcat tttatgtttc aggttcaggg ggaggtgtgg
     2281 gaggtttttt aaagcaagta aaacctctac aaatgtggta tggctgatta tgatcctgcc
     2341 tcctaggcga gaccctgtct cacaaaataa agtaagcccg gactgagtgc ggaaaggcgg
     2401 gcctggcggg tctggtctcc ccatgcgggc caccagaggc cctgcagcct tcagtcgctt
     2461 gaaggggtaa tggcgcttcc actcacaaac atggcggaca gagcgtgtga acgagatgaa
     2521 cagcccctca aaaatatggc cgccgaggct ggacggccgt gccccagcag caccgcctcc
     2581 gcgccccacg tgatctctcg ccgggcacag cgctgaccgc ggaggtccaa ccggaagaat
     2641 gtccggattg gacattcgga agagggcccg ccttccctgg ggaatctctg cgcacgcgca
     2701 gaacgcttcg accaatgaaa acacaggaag ccgtccgcgc aaccgcgttg cgtcacttct
     2761 gccgcccctg tttcaaggta tatagccgta gacggaactt cgcctttctc tcggccttag
     2821 cgccattttt ttgggtgagt gttttttggt tcctgcgttg ggattccgtg tacaatccat
     2881 agacatctga cctcggcact tagcatcatc acagcaaact aactgtagcc tttctctctt
     2941 tccctgtaga aacctctgca cctgaggcca ccatgaaaaa gcctgaactc accgcgacgt
     3001 ctgtcgagaa gtttctgatc gaaaagttcg acagcgtctc cgacctgatg cagctctcgg
     3061 agggcgaaga atctcgtgct ttcagcttcg atgtaggagg gcgtggatat gtcctgcggg
     3121 taaatagctg cgccgatggt ttctacaaag atcgttatgt ttatcggcac tttgcatcgg
     3181 ccgcgctccc gattccggaa gtgcttgaca ttggggaatt cagcgagagc ctgacctatt
     3241 gcatctcccg ccgtgcacag ggtgtcacgt tgcaagacct gcctgaaacc gaactgcccg
     3301 ctgttctgca gccggtcgcg gaggccatgg atgcgatcgc tgcggccgat cttagccaga
     3361 cgagcgggtt cggcccattc ggaccgcaag gaatcggtca atacactaca tggcgtgatt
     3421 tcatatgcgc gattgctgat ccccatgtgt atcactggca aactgtgatg gacgacaccg
     3481 tcagtgcgtc cgtcgcgcag gctctcgatg agctgatgct ttgggccgag gactgccccg
     3541 aagtccggca cctcgtgcac gcggatttcg gctccaacaa tgtcctgacg gacaatggcc
     3601 gcataacagc ggtcattgac tggagcgagg cgatgttcgg ggattcccaa tacgaggtcg
     3661 ccaacatctt cttctggagg ccgtggttgg cttgtatgga gcagcagacg cgctacttcg
     3721 agcggaggca tccggagctt gcaggatcgc cgcggctccg ggcgtatatg ctccgcattg
     3781 gtcttgacca actctatcag agcttggttg acggcaattt cgatgatgca gcttgggcgc
     3841 agggtcgatg cgacgcaatc gtccgatccg gagccgggac tgtcgggcgt acacaaatcg
     3901 cccgcagaag cgcggccgtc tggaccgatg gctgtgtaga agtactcgcc gatagtggaa
     3961 accgacgccc cagcactcgt ccgagggcaa aggaatagtt cgaaggcctg tcgtgaattc
     4021 actcctcagg tgcaggctgc ctatcagaag gtggtggctg gtgtggccaa tgccctggct
     4081 cacaaatacc actgagatct ttttccctct gccaaaaatt atggggacat catgaagccc
     4141 cttgagcatc tgacttctgg ctaataaagg aaatttattt tcattgcaat agtgtgttgg
     4201 aattttttgt gtctctcact cggaaggaca tatgggaggg caaatcattt aaaacatcag
     4261 aatgagtatt tggtttagag tttggcaaca tatgccatat gctggctgcc atgaactagc
     4321 tactcgggac cccttaccga aacatcgccg cattctgcag aggagtcgag tgtatgtaaa
     4381 cttctgaccc actgggaatg tgatgaaaga aataaaagct gaaatgaatc attctctcta
     4441 ctattattct gatatttcac attcttaaaa taaagtggtg atcctaactg acctaagaca
     4501 gggaattttt actaggatta aatgtcagga attgtgaaaa agtgagttta aatgtatttg
     4561 gctaaggtgt atgtaaactt ccgacttcaa ctgtataggg atccgcttcc tcgctcactg
     4621 actcgctgcg ctcggtcgtt cggctgcggc gagcggtatc agctcactca aaggcggtaa
     4681 tacggttatc cacagaatca ggggataacg caggaaagaa catgtgagca aaaggccagc
     4741 aaaaggccag gaaccgtaaa aaggccgcgt tgctggcgtt tttccatagg ctccgccccc
     4801 ctgacgagca tcacaaaaat cgacgctcaa gtcagaggtg gcgaaacccg acaggactat
     4861 aaagatacca ggcgtttccc cctggaagct ccctcgtgcg ctctcctgtt ccgaccctgc
     4921 cgcttaccgg atacctgtcc gcctttctcc cttcgggaag cgtggcgctt tctcatagct
     4981 cacgctgtag gtatctcagt tcggtgtagg tcgttcgctc caagctgggc tgtgtgcacg
     5041 aaccccccgt tcagcccgac cgctgcgcct tatccggtaa ctatcgtctt gagtccaacc
     5101 cggtaagaca cgacttatcg ccactggcag cagccactgg taacaggatt agcagagcga
     5161 ggtatgtagg cggtgctaca gagttcttga agtggtggcc taactacggc tacactagaa
     5221 gaacagtatt tggtatctgc gctctgctga agccagttac cttcggaaaa agagttggta
     5281 gctcttgatc cggcaaacaa accaccgctg gtagcggtgg tttttttgtt tgcaagcagc
     5341 agattacgcg cagaaaaaaa ggatctcaag aagatccttt gatcttttct acggggtctg
     5401 acgctcagtg gaacgaaaac tcacgttaag ggattttggt catgagatta tcaaaaagga
     5461 tcttcaccta gatcctttta aattaaaaat gaagttttaa atcaatctaa agtatatatg
     5521 agtaaacttg gtctgacagt taccaatgct taatcagtga ggcacctatc tcagcgatct
     5581 gtctatttcg ttcatccata gttgcctgac tccccgtcgt gtagataact acgatacggg
     5641 agggcttacc atctggcccc agtgctgcaa tgataccgcg agacccacgc tcaccggctc
     5701 cagatttatc agcaataaac cagccagccg gaagggccga gcgcagaagt ggtcctgcaa
     5761 ctttatccgc ctccatccag tctattaatt gttgccggga agctagagta agtagttcgc
     5821 cagttaatag tttgcgcaac gttgttgcca ttgctacagg catcgtggtg tcacgctcgt
     5881 cgtttggtat ggcttcattc agctccggtt cccaacgatc aaggcgagtt acatgatccc
     5941 ccatgttgtg caaaaaagcg gttagctcct tcggtcctcc gatcgttgtc agaagtaagt
     6001 tggccgcagt gttatcactc atggttatgg cagcactgca taattctctt actgtcatgc
     6061 catccgtaag atgcttttct gtgactggtg agtactcaac caagtcattc tgagaatagt
     6121 gtatgcggcg accgagttgc tcttgcccgg cgtcaatacg ggataatacc gcgccacata
     6181 gcagaacttt aaaagtgctc atcattggaa aacgttcttc ggggcgaaaa ctctcaagga
     6241 tcttaccgct gttgagatcc agttcgatgt aacccactcg tgcacccaac tgatcttcag
     6301 catcttttac tttcaccagc gtttctgggt gagcaaaaac aggaaggcaa aatgccgcaa
     6361 aaaagggaat aagggcgaca cggaaatgtt gaatactcat actcttcctt tttcaatatt
     6421 attgaagcat ttatcagggt tattgtctca tgagcggata catatttgaa tgtatttaga
     6481 aaaataaaca aataggggtt ccgcgcacat ttccccgaaa agtgccacct gatgcggtgt
     6541 gaaataccgc acagatgcgt aaggagaaaa taccgcatca ggaaattgta agcgttaata
     6601 ttttgttaaa attggatccc
//
