# Supplementary material for: Genetically-stable engineered optogenetic gene switches modulate spatial cell morphogenesis in two- and three-dimensional tissue cultures
Source: Nat Commun. 2024 Dec 2;15:10470. doi: 10.1038/s41467-024-54350-7 (PMC11612184; doi:10.1038/s41467-024-54350-7)
Supplement: Supplementary file 8 — Supplementary Data 1 [file 41467_2024_54350_MOESM8_ESM.zip › Supplementary Data 1/pDD115.gb]

LOCUS       pDD115                  7236 bp ds-DNA     circular     31-AUG-2022
DEFINITION  .
ACCESSION   urn.local...x-coyzlw3
KEYWORDS    .
SOURCE      null
  ORGANISM  
            .
FEATURES             Location/Qualifiers
     promoter        8..619
                     /note="RPBSA"
                     /note="constitutive promoter"
                     /note="color: #cc0000; direction: RIGHT"
     promoter        8..442
                     /note="RPL13a promoter"
                     /note="color: #ffffff; direction: RIGHT"
     exon            442..494
                     /note="RPL41 exon1"
                     /note="color: #cc0000; direction: RIGHT"
     intron          495..609
                     /note="RPL41 intron1"
                     /note="color: #cc0000; direction: RIGHT"
     exon            610..619
                     /note="RPL41 exon2"
                     /note="color: #cc0000; direction: RIGHT"
     CDS             633..1334
                     /ApEinfo_revcolor="#c6c9d1"
                     /ApEinfo_fwdcolor="#c6c9d1"
                     /label="dTomato"
     primer_bind     complement(766..784)
                     /ApEinfo_revcolor="#f58a5e"
                     /ApEinfo_fwdcolor="#f58a5e"
                     /label="mCherry-R"
     primer_bind     1034..1053
                     /ApEinfo_revcolor="#ffef86"
                     /ApEinfo_fwdcolor="#ffef86"
                     /label="mCherry-F"
     primer_bind     1228..1251
                     /ApEinfo_revcolor="#ff9ccd"
                     /ApEinfo_fwdcolor="#ff9ccd"
                     /label="DsRed1-C"
     CDS             1344..1400
                     /ApEinfo_revcolor="#f58a5e"
                     /ApEinfo_fwdcolor="#f58a5e"
                     /label="P2A"
     CDS             1401..1799
                     /ApEinfo_revcolor="#75c6a9"
                     /ApEinfo_fwdcolor="#75c6a9"
                     /modified_by="hbeyer"
                     /label="BSD"
     primer_bind     complement(1899..1918)
                     /ApEinfo_revcolor="#d6b295"
                     /ApEinfo_fwdcolor="#d6b295"
                     /label="Bglob-pA-R"
     polyA_site      1964..2019
                     /ApEinfo_revcolor="#f8d3a9"
                     /ApEinfo_fwdcolor="#f8d3a9"
                     /modified_by="hbeyer"
                     /label="beta-globin poly(A) signal"
     primer_bind     complement(2018..2037)
                     /ApEinfo_revcolor="#f8d3a9"
                     /ApEinfo_fwdcolor="#f8d3a9"
                     /label="rbglobpA-R"
     misc_feature    2122..2169
                     /note="3'-proxITR"
                     /note="modified region proximal to 3'-ITR - contains CTCF
                     binding sites"
                     /note="color: #cc0000"
                     /modified_by="hbeyer"
                     /label="modified region proximal to 3'-ITR - contains CTCF
                     binding sites"
     misc_feature    2170..2394
                     /note="3'-ITR"
                     /note="Sleeping Beauty inverted tandem repeat"
                     /note="color: #cc00cc"
                     /modified_by="hbeyer"
                     /label="Sleeping Beauty inverted tandem repeat"
     primer_bind     complement(2411..2428)
                     /ApEinfo_revcolor="#c7b0e3"
                     /ApEinfo_fwdcolor="#c7b0e3"
                     /label="L4440"
     rep_origin      complement(2582..3170)
                     /ApEinfo_revcolor="#c6c9d1"
                     /ApEinfo_fwdcolor="#c6c9d1"
                     /label="ori"
     primer_bind     complement(2662..2681)
                     /ApEinfo_revcolor="#84b0dc"
                     /ApEinfo_fwdcolor="#84b0dc"
                     /label="pBR322ori-F"
     CDS             complement(3341..4201)
                     /ApEinfo_revcolor="#b1ff67"
                     /ApEinfo_fwdcolor="#b1ff67"
                     /label="AmpR"
     primer_bind     3964..3983
                     /ApEinfo_revcolor="#c6c9d1"
                     /ApEinfo_fwdcolor="#c6c9d1"
                     /label="Amp-R"
     promoter        complement(4202..4306)
                     /ApEinfo_revcolor="#faac61"
                     /ApEinfo_fwdcolor="#faac61"
                     /label="AmpR promoter"
     misc_feature    4422..4425
                     /note="tata"
                     /note="color: #cc0000"
                     /modified_by="hbeyer"
                     /label="TATA"
     misc_feature    4426..4650
                     /note="5'-ITR"
                     /note="Sleeping Beauty inverted tandem repeat"
                     /note="color: #cc00cc"
                     /modified_by="hbeyer"
                     /label="Sleeping Beauty inverted tandem repeat"
     misc_feature    4656..4697
                     /note="5'-proxITR"
                     /note="modified region proximal to 5'-ITR - contains CTCF
                     binding sites"
                     /note="color: #cc0000"
                     /modified_by="hbeyer"
                     /label="modified region proximal to 5'-ITR - contains CTCF
                     binding sites"
     polyA_signal    4738..4962
                     /ApEinfo_revcolor="#c6c9d1"
                     /ApEinfo_fwdcolor="#c6c9d1"
                     /label="bGH poly(A) signal"
     primer_bind     4951..4968
                     /ApEinfo_revcolor="#9eafd2"
                     /ApEinfo_fwdcolor="#9eafd2"
                     /label="BGH-rev"
     ORF             complement(5027..6013)
                     /Genetic_code="Standard"
                     /Reading_frame=2
                     /created_by="ORF Finder"
                     /label="ORF 67 (frame 2)"
     CDS             complement(5030..5050)
                     /ApEinfo_revcolor="#85dae9"
                     /ApEinfo_fwdcolor="#85dae9"
                     /modified_by="hbeyer"
                     /label="NLS"
     CDS             complement(5051..5419)
                     /ApEinfo_revcolor="#9eafd2"
                     /ApEinfo_fwdcolor="#9eafd2"
                     /modified_by="hbeyer"
                     /label="VP16"
     CDS             complement(5432..6013)
                     /ApEinfo_revcolor="#d59687"
                     /ApEinfo_fwdcolor="#d59687"
                     /modified_by="hbeyer"
                     /label="ePDZb"
     promoter        complement(6055..7236)
                     /ApEinfo_revcolor="#c7b0e3"
                     /ApEinfo_fwdcolor="#c7b0e3"
                     /label="EF-1-alpha promoter"
     primer_bind     complement(6087..6107)
                     /ApEinfo_revcolor="#b1ff67"
                     /ApEinfo_fwdcolor="#b1ff67"
                     /label="EF1a-F"
ORIGIN      
        1 ctctaggcga gaccctgtct cacaaaataa agtaagcccg gactgagtgc ggaaaggcgg
       61 gcctggcggg tctggtctcc ccatgcgggc caccagaggc cctgcagcct tcagtcgctt
      121 gaaggggtaa tggcgcttcc actcacaaac atggcggaca gagcgtgtga acgagatgaa
      181 cagcccctca aaaatatggc cgccgaggct ggacggccgt gccccagcag caccgcctcc
      241 gcgccccacg tgatctctcg ccgggcacag cgctgaccgc ggaggtccaa ccggaagaat
      301 gtccggattg gacattcgga agagggcccg ccttccctgg ggaatctctg cgcacgcgca
      361 gaacgcttcg accaatgaaa acacaggaag ccgtccgcgc aaccgcgttg cgtcacttct
      421 gccgcccctg tttcaaggta tatagccgta gacggaactt cgcctttctc tcggccttag
      481 cgccattttt ttgggtgagt gttttttggt tcctgcgttg ggattccgtg tacaatccat
      541 agacatctga cctcggcact tagcatcatc acagcaaact aactgtagcc tttctctctt
      601 tccctgtaga aacctctgca cctgaggcca ccatgttgag caagggcgag gaggtcatca
      661 aagagttcat gcgcttcaag gtgcgcatgg agggctccat gaacggccat gagttcgaga
      721 tcgagggcga gggcgagggc cgcccctacg agggcaccca gaccgccaag ctgaaggtga
      781 ccaagggcgg ccccctgccc ttcgcctggg acatcctgtc cccccagttc atgtacggct
      841 ccaaggcgta cgtgaagcac cccgccgaca tccccgatta caagaagctg tccttccccg
      901 agggcttcaa gtgggagcgc gtgatgaact tcgaggacgg cggtctggtg accgtgaccc
      961 aggactcctc cctgcaggac ggcacgctga tctacaaggt gaagatgcgc ggcaccaact
     1021 tcccccccga cggccccgta atgcagaaga agacaatggg ctgggaggcc tccaccgagc
     1081 gcctgtaccc ccgcgacggc gtgctgaagg gcgagatcca ccaggccctg aagctgaagg
     1141 acggcggcca ctacctggtg gagttcaaga ccatctacat ggccaagaag cccgtgcaac
     1201 tgcccggcta ctactacgtg gacaccaagc tggacatcac ctcccacaac gaggactaca
     1261 ccatcgtgga acagtacgag cgctccgagg gccgccacca cctgttcctg tacggcatgg
     1321 acgagctgta caagggcagt ggagctacta acttcagcct gctgaagcag gctggtgacg
     1381 tcgaggagaa tcctggcccc atggccaagc ctttgtctca agaagaatcc accctcattg
     1441 aaagagcaac ggctacaatc aacagcatcc ccatctctga agactacagc gtcgccagcg
     1501 cagctctctc tagcgacggc cgcatcttca ctggtgtcaa tgtatatcat tttactgggg
     1561 gaccttgtgc agaactcgtg gtgctgggca ctgctgctgc tgcggcagct ggcaacctga
     1621 cttgtatcgt cgcgatcgga aatgagaaca ggggcatctt gagcccctgc ggacggtgtc
     1681 gacaggtgct tctcgatctg catcctggga tcaaagcgat agtgaaggac agtgatggac
     1741 agccgacggc agttgggatt cgtgaattgc tgccctctgg ttatgtgtgg gagggctaat
     1801 tcgaaggcct gtcgtgaatt cactcctcag gtgcaggctg cctatcagaa ggtggtggct
     1861 ggtgtggcca atgccctggc tcacaaatac cactgagatc tttttccctc tgccaaaaat
     1921 tatggggaca tcatgaagcc ccttgagcat ctgacttctg gctaataaag gaaatttatt
     1981 ttcattgcaa tagtgtgttg gaattttttg tgtctctcac tcggaaggac atatgggagg
     2041 gcaaatcatt taaaacatca gaatgagtat ttggtttaga gtttggcaac atatgccata
     2101 tgctggctgc catgaactag ctactcggga ccccttaccg aaacatcgcc gcattctgca
     2161 gaggagtcga gtgtatgtaa acttctgacc cactgggaat gtgatgaaag aaataaaagc
     2221 tgaaatgaat cattctctct actattattc tgatatttca cattcttaaa ataaagtggt
     2281 gatcctaact gacctaagac agggaatttt tactaggatt aaatgtcagg aattgtgaaa
     2341 aagtgagttt aaatgtattt ggctaaggtg tatgtaaact tccgacttca actgtatagg
     2401 gatccgcttc ctcgctcact gactcgctgc gctcggtcgt tcggctgcgg cgagcggtat
     2461 cagctcactc aaaggcggta atacggttat ccacagaatc aggggataac gcaggaaaga
     2521 acatgtgagc aaaaggccag caaaaggcca ggaaccgtaa aaaggccgcg ttgctggcgt
     2581 ttttccatag gctccgcccc cctgacgagc atcacaaaaa tcgacgctca agtcagaggt
     2641 ggcgaaaccc gacaggacta taaagatacc aggcgtttcc ccctggaagc tccctcgtgc
     2701 gctctcctgt tccgaccctg ccgcttaccg gatacctgtc cgcctttctc ccttcgggaa
     2761 gcgtggcgct ttctcatagc tcacgctgta ggtatctcag ttcggtgtag gtcgttcgct
     2821 ccaagctggg ctgtgtgcac gaaccccccg ttcagcccga ccgctgcgcc ttatccggta
     2881 actatcgtct tgagtccaac ccggtaagac acgacttatc gccactggca gcagccactg
     2941 gtaacaggat tagcagagcg aggtatgtag gcggtgctac agagttcttg aagtggtggc
     3001 ctaactacgg ctacactaga agaacagtat ttggtatctg cgctctgctg aagccagtta
     3061 ccttcggaaa aagagttggt agctcttgat ccggcaaaca aaccaccgct ggtagcggtg
     3121 gtttttttgt ttgcaagcag cagattacgc gcagaaaaaa aggatctcaa gaagatcctt
     3181 tgatcttttc tacggggtct gacgctcagt ggaacgaaaa ctcacgttaa gggattttgg
     3241 tcatgagatt atcaaaaagg atcttcacct agatcctttt aaattaaaaa tgaagtttta
     3301 aatcaatcta aagtatatat gagtaaactt ggtctgacag ttaccaatgc ttaatcagtg
     3361 aggcacctat ctcagcgatc tgtctatttc gttcatccat agttgcctga ctccccgtcg
     3421 tgtagataac tacgatacgg gagggcttac catctggccc cagtgctgca atgataccgc
     3481 gagacccacg ctcaccggct ccagatttat cagcaataaa ccagccagcc ggaagggccg
     3541 agcgcagaag tggtcctgca actttatccg cctccatcca gtctattaat tgttgccggg
     3601 aagctagagt aagtagttcg ccagttaata gtttgcgcaa cgttgttgcc attgctacag
     3661 gcatcgtggt gtcacgctcg tcgtttggta tggcttcatt cagctccggt tcccaacgat
     3721 caaggcgagt tacatgatcc cccatgttgt gcaaaaaagc ggttagctcc ttcggtcctc
     3781 cgatcgttgt cagaagtaag ttggccgcag tgttatcact catggttatg gcagcactgc
     3841 ataattctct tactgtcatg ccatccgtaa gatgcttttc tgtgactggt gagtactcaa
     3901 ccaagtcatt ctgagaatag tgtatgcggc gaccgagttg ctcttgcccg gcgtcaatac
     3961 gggataatac cgcgccacat agcagaactt taaaagtgct catcattgga aaacgttctt
     4021 cggggcgaaa actctcaagg atcttaccgc tgttgagatc cagttcgatg taacccactc
     4081 gtgcacccaa ctgatcttca gcatctttta ctttcaccag cgtttctggg tgagcaaaaa
     4141 caggaaggca aaatgccgca aaaaagggaa taagggcgac acggaaatgt tgaatactca
     4201 tactcttcct ttttcaatat tattgaagca tttatcaggg ttattgtctc atgagcggat
     4261 acatatttga atgtatttag aaaaataaac aaataggggt tccgcgcaca tttccccgaa
     4321 aagtgccacc tgatgcggtg tgaaataccg cacagatgcg taaggagaaa ataccgcatc
     4381 aggaaattgt aagcgttaat attttgttaa aattggatcc ctatacagtt gaagtcggaa
     4441 gtttacatac acttaagttg gagtcattaa aactcgtttt tcaactactc cacaaatttc
     4501 ttgttaacaa acaatagttt tggcaagtca gttaggacat ctactttgtg catgacacaa
     4561 gtcatttttc caacaattgt ttacagacag attatttcac ttataattca ctgtatcaca
     4621 attccagtgg gtcagaagtt tacatacact aagttcgact cctctgcaga atgcggcgat
     4681 gtttcggtaa ggggtccgct atctagtagg cccagctggt tctttccgcc tcagaagcca
     4741 tagagcccac cgcatcccca gcatgcctgc tattgtcttc ccaatcctcc cccttgctgt
     4801 cctgccccac cccacccccc agaatagaat gacacctact cagacaatgc gatgcaattt
     4861 cctcatttta ttaggaaagg acagtgggag tggcaccttc cagggtcaag gaaggcacgg
     4921 gggaggggca aacaacagat ggctggcaac tagaaggcac agtcgaggct gatcagcgag
     4981 ctctagagaa ttgatcccca agcttggcct gacggcctga caggcctcac accttccgct
     5041 ttttcttggg cccaccgtac tcgtcaattc caagggcatc ggtaaacatc tgctcaaact
     5101 cgaagtcggc catatccaga gcgccgtagg gggcggagtc gtggggggta aatcccggac
     5161 ccggggaatc cccgtccccc aacatgtcca gatcgaaatc gtctagcgcg tcggcatgcg
     5221 ccatcgccac gtcctcgccg tctaagtgga gctcgtcccc caggctgaca tcggtcgggg
     5281 gggccgtcga cagtctgcgc gtgtgtcccg cggggagaaa ggacaggcgc ggagccgcca
     5341 gccccgcctc ttcgggggcg tcgtcgtccg ggagatcgag caggccctcg atggtagacc
     5401 cgtaattgtt tttcgtacgc gcgccggcgc cggtacggta gttaatcgag attgggctag
     5461 agtagtaatg gtagttgtaa tgtgcgtata cagtgatggt atagtcgaca cccggtttca
     5521 ggccgctgat ggtagcagta gacttggaac caggtacagt gaattcctga accggggagt
     5581 taccaccggt ttcaccgtac gtgatacggt aataactaac atgagagtcg taatacgcat
     5641 cccagctgat cagcaggcta gtcggggtcg cagcaacaac ttccagattg gtcggaacag
     5701 aagaaacgcc tccagaacca ccgtcttttt caaccctcac tcgaatctct tgttttgcac
     5761 cgttaccaac ttctcgtaca atgatgagtt caactgtatt ctggaaagtt tttagcaagg
     5821 acactgcttg tccatgttca atatttataa aactgtagcc attagcctga ataattttat
     5881 cacctggctg cagtaatttt gatgctggtc cttcaggttg tacccttgtt acaaatatac
     5941 catcatcatc aggtctgaat gggtttcctc tacccccgac accacctgat atgctaaatc
     6001 caagttctgg catggtgggg cctcagaggc ccagaggcca gcttggggta gttttcacga
     6061 caccttaaat ggaagaaaaa aactttgaac cactgtctga ggcttgagaa tgaaccaaga
     6121 tccaaactca aaaagggcaa attccaagga gaattacatc aagtgccaag ctggcctaac
     6181 ttcagtctcc acccactcag tatggggaaa ctccatcgca taaaacccct ccccccaacc
     6241 taaagacgac gtactccaaa agctcgagaa ctaatcgagg tgcctggacg gcgcccggta
     6301 ctccgtggag tcacatgaag cgacggctga ggacggaaag gcccttttcc tttgtgtggg
     6361 tgactcaccc gcccgctctc ccgagcgccg cgtcctccat tttgagctcc ctgcagcagg
     6421 gccgggaagc ggccatcttt ccgctcacgc aactggtgcc gaccgggcca gccttgccgc
     6481 ccagggcggg gcgatacacg gcggcgcgag gccaggcacc agagcaggcc ggccagcttg
     6541 agactacccc cgtccgattc tcggtggccg cgctcgcagg ccccgcctcg ccgaacatgt
     6601 gcgctgggac gcacgggccc cgtcgccgcc cgcggcccca aaaaccgaaa taccagtgtg
     6661 cagatcttgg cccgcattta caagactatc ttgccagaaa aaaagcgtcg cagcaggtca
     6721 tcaaaaattt taaatggcta gagacttatc gaaagcagcg agacaggcgc gaaggtgcca
     6781 ccagattcgc acgcggcggc cccagcgccc aggccaagcc tcaactcaag cacgaggcga
     6841 aggggctcct taagcgcaag gcctcgaact ctcccaccca cttccaaccc gaagctcggg
     6901 atcaagaatc acgtactgca gccaggggcg tggaagtaat tcaaggcacg caagggccat
     6961 aacccgtaaa gaggccaggc ccgcgggaac cacacacggc acttacctgt gttctggcgg
     7021 caaacccgtt gcgaaaaaga acgttcacgg cgactactgc acttatatac ggttctcccc
     7081 caccctcggg aaaaaggcgg agccagtaca cgacatcact ttcccagttt accccgcgcc
     7141 accttctcta ggcaccggtt caattgccga cccctccccc caacttctcg gggactgtgg
     7201 gcgatgtgcg ctctgcccac tgacgggcac cggagc
//
