# Supplementary material for: Genetically-stable engineered optogenetic gene switches modulate spatial cell morphogenesis in two- and three-dimensional tissue cultures
Source: Nat Commun. 2024 Dec 2;15:10470. doi: 10.1038/s41467-024-54350-7 (PMC11612184; doi:10.1038/s41467-024-54350-7)
Supplement: Supplementary file 11 — Source Data [file 41467_2024_54350_MOESM11_ESM.xlsx]

## Sheet: Figure 1F
Condition	SEAP / (U L-1)	Group
etr8-R	0.0697904	-Act
etr8-R	0.177533	-Act
etr8-R	0.121675	-Act
etr8-R	79.7527	+Act
etr8-R	68.3632	+Act
etr8-R	65.1018	+Act
etr8-Rt	0.846457	-Act
etr8-Rt	0.688762	-Act
etr8-Rt	0.678838	-Act
etr8-Rt	76.523	+Act
etr8-Rt	130.122	+Act
etr8-Rt	111.24	+Act
tetO7-R	0.32165	-Act
tetO7-R	0.481554	-Act
tetO7-R	0.193331	-Act
tetO7-R	47.1799	+Act
tetO7-R	39.8959	+Act
tetO7-R	37.1722	+Act
tetO7-Rt	0.172392	-Act
tetO7-Rt	0.162356	-Act
tetO7-Rt	0.166954	-Act
tetO7-Rt	107.471	+Act
tetO7-Rt	97.405	+Act
tetO7-Rt	84.5087	+Act

## Sheet: Figure 1G
Condition	SEAP / (U L-1)	Group
tetO13-Ra	2.06276	660 nm
tetO13-Ra	1.90236	660 nm
tetO13-Ra	1.81666	660 nm
tetO13-Ra	1.99818	660 nm
tetO7-R	32.2782	660 nm
tetO7-R	28.7951	660 nm
tetO7-R	28.2325	660 nm
tetO7-R	29.11	660 nm
tetO7-Rt	57.7876	660 nm
tetO7-Rt	57.6067	660 nm
tetO7-Rt	57.0267	660 nm
tetO7-Rt	53.2144	660 nm
etr8-Ra	3.49521	660 nm
etr8-Ra	3.28922	660 nm
etr8-Ra	2.97753	660 nm
etr8-Ra	2.78193	660 nm
etr8-R	26.1686	660 nm
etr8-R	22.2038	660 nm
etr8-R	22.434	660 nm
etr8-R	22.8735	660 nm
etr8-Rt	86.6583	660 nm
etr8-Rt	77.1889	660 nm
etr8-Rt	81.7524	660 nm
etr8-Rt	82.4149	660 nm
tetO13-Ra	0.348696	740 nm
tetO13-Ra	0.249154	740 nm
tetO13-Ra	0.364705	740 nm
tetO13-Ra	0.396499	740 nm
tetO7-R	6.0708	740 nm
tetO7-R	5.58081	740 nm
tetO7-R	5.15754	740 nm
tetO7-R	5.97283	740 nm
tetO7-Rt	14.3343	740 nm
tetO7-Rt	16.1857	740 nm
tetO7-Rt	16.6479	740 nm
tetO7-Rt	17.336	740 nm
etr8-Ra	1.01097	740 nm
etr8-Ra	0.921842	740 nm
etr8-Ra	1.0195	740 nm
etr8-Ra	1.07709	740 nm
etr8-R	10.1508	740 nm
etr8-R	10.1097	740 nm
etr8-R	9.75572	740 nm
etr8-R	10.3866	740 nm
etr8-Rt	58.2981	740 nm
etr8-Rt	58.0965	740 nm
etr8-Rt	55.7188	740 nm
etr8-Rt	57.7029	740 nm

## Sheet: Figure 1H
Condition	SEAP / (U L-1)	Group
Single-Ra	1.04629	455 nm
Single-Ra	0.950868	455 nm
Single-Ra	0.991169	455 nm
Single-Ra	0.922077	455 nm
Single-Ra	0.306411	Dark
Single-Ra	0.248203	Dark
Single-Ra	0.265123	Dark
Single-Ra	0.359093	Dark
Single-R	8.80188	455 nm
Single-R	8.82417	455 nm
Single-R	9.82043	455 nm
Single-R	9.55294	455 nm
Single-R	0.934135	Dark
Single-R	0.871173	Dark
Single-R	0.81525	Dark
Single-R	0.640574	Dark
Single-Rt	26.1188	455 nm
Single-Rt	28.2395	455 nm
Single-Rt	25.8337	455 nm
Single-Rt	23.6299	455 nm
Single-Rt	6.33743	Dark
Single-Rt	5.58338	Dark
Single-Rt	6.78981	Dark
Single-Rt	2.68753	Dark
Dual-Ra	1.41721	455 nm
Dual-Ra	1.40541	455 nm
Dual-Ra	1.85554	455 nm
Dual-Ra	1.90695	455 nm
Dual-Ra	0.815052	Dark
Dual-Ra	0.737327	Dark
Dual-Ra	0.847181	Dark
Dual-Ra	0.522273	Dark
Dual-R	16.0094	455 nm
Dual-R	17.8434	455 nm
Dual-R	15.4133	455 nm
Dual-R	15.5981	455 nm
Dual-R	1.5552	Dark
Dual-R	1.79724	Dark
Dual-R	2.68817	Dark
Dual-R	0.93702	Dark
Dual-Rt	29.6008	455 nm
Dual-Rt	35.8654	455 nm
Dual-Rt	36.3896	455 nm
Dual-Rt	43.4892	455 nm
Dual-Rt	5.02125	Dark
Dual-Rt	5.43779	Dark
Dual-Rt	4.11535	Dark
Dual-Rt	4.18587	Dark

## Sheet: Figure 1I
Condition	SEAP / (U L-1)	Group
R	1.59811	455 nm
R	1.77254	455 nm
R	1.92233	455 nm
R	1.719	455 nm
R	0.217252	Dark
R	0.205857	Dark
R	0.235237	Dark
R	0.327717	Dark

## Sheet: Figure 2A
Condition	SEAP / (U L-1)	Group
R	44.7344	660 nm
R	40.9215	660 nm
R	37.8589	660 nm
R	36.245	660 nm
R	5.50959	740 nm
R	4.82835	740 nm
R	4.52339	740 nm
R	5.11608	740 nm
Rt	54.4441	660 nm
Rt	48.7959	660 nm
Rt	49.6198	660 nm
Rt	48.0627	660 nm
Rt	16.3191	740 nm
Rt	16.1154	740 nm
Rt	16.3646	740 nm
Rt	16.9707	740 nm
P,Rt	100.221	660 nm
P,Rt	96.4382	660 nm
P,Rt	79.3651	660 nm
P,Rt	87.0609	660 nm
P,Rt	37.7355	740 nm
P,Rt	38.5955	740 nm
P,Rt	41.2567	740 nm
P,Rt	37.9603	740 nm
Rt-1/5	14.8869	660 nm
Rt-1/5	14.0237	660 nm
Rt-1/5	11.6955	660 nm
Rt-1/5	11.6681	660 nm
Rt-1/5	1.27405	740 nm
Rt-1/5	1.08947	740 nm
Rt-1/5	1.14525	740 nm
Rt-1/5	1.50392	740 nm
Rt-1/10	7.56525	660 nm
Rt-1/10	7.14197	660 nm
Rt-1/10	3.50713	660 nm
Rt-1/10	7.23321	660 nm
Rt-1/10	0.357626	740 nm
Rt-1/10	0.387059	740 nm
Rt-1/10	0.367232	740 nm
Rt-1/10	0.450239	740 nm
C,Rt	82.0743	660 nm
C,Rt	90.4217	660 nm
C,Rt	99.1996	660 nm
C,Rt	107.332	660 nm
C,Rt	106.918	740 nm
C,Rt	80.2656	740 nm
C,Rt	69.0375	740 nm
C,Rt	86.122	740 nm

## Sheet: Figure 2B
Condition	SEAP / (U L-1)	Group
R	120.565	660 nm
R	130.242	660 nm
R	134.382	660 nm
R	136.317	660 nm
R	83.2085	740 nm
R	84.3798	740 nm
R	83.9382	740 nm
R	80.9908	740 nm
Rt	152.796	660 nm
Rt	152.688	660 nm
Rt	157.258	660 nm
Rt	158.898	660 nm
Rt	115.538	740 nm
Rt	121.129	740 nm
Rt	121.747	740 nm
Rt	112.204	740 nm
P,Rt	34.1865	660 nm
P,Rt	29.7789	660 nm
P,Rt	30.6615	660 nm
P,Rt	34.4672	660 nm
P,Rt	23.8862	740 nm
P,Rt	21.7803	740 nm
P,Rt	20.439	740 nm
P,Rt	22.7401	740 nm
Rt-1/5	84.0438	660 nm
Rt-1/5	80.4627	660 nm
Rt-1/5	89.3529	660 nm
Rt-1/5	81.4785	660 nm
Rt-1/5	20.9182	740 nm
Rt-1/5	20.1658	740 nm
Rt-1/5	20.54	740 nm
Rt-1/5	32.2344	740 nm
Rt-1/10	63.1411	660 nm
Rt-1/10	54.1563	660 nm
Rt-1/10	60.4497	660 nm
Rt-1/10	65.1548	660 nm
Rt-1/10	19.5058	740 nm
Rt-1/10	17.6298	740 nm
Rt-1/10	18.8002	740 nm
Rt-1/10	17.5087	740 nm
C,Rt	118.202	660 nm
C,Rt	112.952	660 nm
C,Rt	115.343	660 nm
C,Rt	115.771	660 nm
C,Rt	109.547	740 nm
C,Rt	107.653	740 nm
C,Rt	109.175	740nm
C,Rt	116.018	740 nm

## Sheet: Figure 2C
Condition	SEAP / (U L-1)	Group
R	88.5017	455 nm
R	84.8297	455 nm
R	104.931	455 nm
R	116.962	455 nm
R	1.79055	Dark
R	3.748	Dark
R	4.62425	Dark
R	2.98379	Dark
Rt	155.699	455 nm
Rt	115.868	455 nm
Rt	143.898	455 nm
Rt	152.957	455 nm
Rt	29.9	Dark
Rt	33.4257	Dark
Rt	41.9691	Dark
Rt	32.8353	Dark
P,Rt	130.799	455 nm
P,Rt	87.3118	455 nm
P,Rt	107.204	455 nm
P,Rt	127.135	455 nm
P,Rt	53.7781	Dark
P,Rt	54.7849	Dark
P,Rt	53.6217	Dark
P,Rt	56.1926	Dark
Rt-1/5	70.4973	455 nm
Rt-1/5	64.0518	455 nm
Rt-1/5	61.2341	455 nm
Rt-1/5	69.6774	455 nm
Rt-1/5	7.40268	Dark
Rt-1/5	7.64523	Dark
Rt-1/5	7.78904	Dark
Rt-1/5	8.37171	Dark
Rt-1/10	47.2438	455 nm
Rt-1/10	44.337	455 nm
Rt-1/10	38.8567	455 nm
Rt-1/10	39.4513	455 nm
Rt-1/10	3.66028	Dark
Rt-1/10	3.32212	Dark
Rt-1/10	3.39579	Dark
C,Rt	155.953	455 nm
C,Rt	156.39	455 nm
C,Rt	146.076	455 nm
C,Rt	121.946	455 nm
C,Rt	131.871	Dark
C,Rt	110.17	Dark
C,Rt	104.485	Dark
C,Rt	115.612	Dark

## Sheet: Figure 2D
Condition	SEAP / (U L-1)	Group
R	24.2484	455 nm
R	86.3889	455 nm
R	89.7222	455 nm
R	92.4642	455 nm
R	3.14882	Dark
R	2.98751	Dark
R	3.34681	Dark
R	3.74954	Dark
Rt	72.1619	455 nm
Rt	114.355	455 nm
Rt	132.911	455 nm
Rt	128.548	455 nm
Rt	32.1133	Dark
Rt	24.7591	Dark
Rt	25.8499	Dark
Rt	31.1555	Dark
P,R	101.836	455 nm
P,R	61.1967	455 nm
P,R	93.2169	455 nm
P,R	94.2326	455 nm
P,R	11.3574	Dark
P,R	9.72044	Dark
P,R	12.8361	Dark
P,R	9.15317	Dark
Rt-1/5	55.1799	455 nm
Rt-1/5	56.586	455 nm
Rt-1/5	53.248	455 nm
Rt-1/5	53.4653	455 nm
Rt-1/5	4.80712	Dark
Rt-1/5	4.667	Dark
Rt-1/5	4.77315	Dark
Rt-1/5	4.76656	Dark
Rt-1/10	32.8995	455 nm
Rt-1/10	25.5818	455 nm
Rt-1/10	31.2584	455 nm
Rt-1/10	30.5645	455 nm
Rt-1/10	2.08784	Dark
Rt-1/10	2.0719	Dark
Rt-1/10	2.16157	Dark
Rt-1/10	2.04133	Dark
C,Rt	92.54	455 nm
C,Rt	117.987	455 nm
C,Rt	101.704	455 nm
C,Rt	104.261	455 nm
C,Rt	100.548	Dark
C,Rt	80.0732	Dark
C,Rt	98.1365	Dark
C,Rt	84.3832	Dark

## Sheet: Figure 2E
Condition	SEAP / (U L-1)	Group
R	3.90752	455 nm
R	3.19264	455 nm
R	2.88492	455 nm
R	2.4487	455 nm
R	0.264201	Dark
R	0.257552	Dark
R	0.233624	Dark
R	0.214075	Dark
P,R	1.30993	455 nm
P,R	1.15435	455 nm
P,R	1.15412	455 nm
P,R	1.29266	455 nm
P,R	0.227749	Dark
P,R	0.23165	Dark
P,R	0.199607	Dark
P,R	0.186813	Dark
R-1/5	0.540293	455 nm
R-1/5	0.407562	455 nm
R-1/5	0.429219	455 nm
R-1/5	0.386637	455 nm
R-1/5	0.199126	Dark
R-1/5	0.13411	Dark
R-1/5	0.171503	Dark
R-1/5	0.180501	Dark
R-1/10	0.285327	455 nm
R-1/10	0.333814	455 nm
R-1/10	0.241943	455 nm
R-1/10	0.253528	455 nm
R-1/10	0.167455	Dark
R-1/10	0.227916	Dark
R-1/10	0.142296	Dark
R-1/10	0.17097	Dark

## Sheet: Figure S2A
CHO-K1, REDTET		HEK-293T, REDTET				HEK-293, REDTET				HeLa, REDTET
See Figure 2A		Condition	SEAP / (U L-1)	Group		Condition	SEAP / (U L-1)	Group		Condition	SEAP / (U L-1)	Group
		R	3.8283	660 nm		R	7.39504	660 nm		R	0.386166	660 nm
		R	3.95848	660 nm		R	6.5568	660 nm		R	0.447832	660 nm
		R	3.92856	660 nm		R	6.13082	660 nm		R	0.378899	660 nm
		R	3.41659	660 nm		R	5.92249	660 nm		R	0.579787	660 nm
		R	4.21876	740 nm		R	0.564815	740 nm		R	0.4016	740 nm
		R	7.13365	740 nm		R	0.666251	740 nm		R	0.554201	740 nm
		R	3.61269	740 nm		R	0.552717	740 nm		R	0.44157	740 nm
		R	3.5764	740 nm		R	0.513266	740 nm		R	0.474925	740 nm
		Rt	14.1233	660 nm		Rt	7.19019	660 nm		Rt	0.423823	660 nm
		Rt	11.9424	660 nm		Rt	6.0455	660 nm		Rt	0.506605	660 nm
		Rt	12.9186	660 nm		Rt	7.27505	660 nm		Rt	0.510611	660 nm
		Rt	11.105	660 nm		Rt	4.84613	660 nm		Rt	0.430749	660 nm
		Rt	11.3783	740 nm		Rt	0.735231	740 nm		Rt	0.461545	740 nm
		Rt	11.0336	740 nm		Rt	0.692122	740 nm		Rt	0.558907	740 nm
		Rt	10.5075	740 nm		Rt	0.667054	740 nm		Rt	0.51138	740 nm
		Rt	9.95678	740 nm		Rt	0.726781	740 nm		Rt	0.533325	740 nm
		P,Rt	190.134	660 nm		P,Rt	18.5301	660 nm		P,Rt	1.01051	660 nm
		P,Rt	146.747	660 nm		P,Rt	17.0447	660 nm		P,Rt	0.870286	660 nm
		P,Rt	170.995	660 nm		P,Rt	15.7529	660 nm		P,Rt	0.811381	660 nm
		P,Rt	105.568	660 nm		P,Rt	16.6847	660 nm		P,Rt	0.964605	660 nm
		P,Rt	65.5063	740 nm		P,Rt	4.03194	740 nm		P,Rt	0.570775	740 nm
		P,Rt	88.4217	740 nm		P,Rt	4.09186	740 nm		P,Rt	0.571507	740 nm
		P,Rt	66.3127	740 nm		P,Rt	3.80711	740 nm		P,Rt	0.558075	740 nm
		P,Rt	60.8199	740 nm		P,Rt	2.36556	740 nm		P,Rt	0.624292	740 nm
		Rt-1/5	8.52697	660 nm		Rt-1/5	6.1153	660 nm		Rt-1/5	0.332353	660 nm
		Rt-1/5	8.1291	660 nm		Rt-1/5	4.55086	660 nm		Rt-1/5	0.47861	660 nm
		Rt-1/5	7.13219	660 nm		Rt-1/5	5.00032	660 nm		Rt-1/5	0.490256	660 nm
		Rt-1/5	6.47114	660 nm		Rt-1/5	5.30125	660 nm		Rt-1/5	0.593503	660 nm
		Rt-1/5	6.3519	740 nm		Rt-1/5	0.389408	740 nm		Rt-1/5	0.405237	740 nm
		Rt-1/5	6.64285	740 nm		Rt-1/5	0.430391	740 nm		Rt-1/5	0.486724	740 nm
		Rt-1/5	5.38362	740 nm		Rt-1/5	0.386689	740 nm		Rt-1/5	0.315683	740 nm
		Rt-1/5	5.37301	740 nm		Rt-1/5	0.422032	740 nm		Rt-1/5	0.320852	740 nm
		Rt-1/10	4.28471	660 nm		Rt-1/10	3.29833	660 nm		Rt-1/10	0.333139	660 nm
		Rt-1/10	4.26199	660 nm		Rt-1/10	2.45273	660 nm		Rt-1/10	0.236437	660 nm
		Rt-1/10	3.98541	660 nm		Rt-1/10	2.43175	660 nm		Rt-1/10	0.420061	660 nm
		Rt-1/10	2.69774	660 nm		Rt-1/10	2.38607	660 nm		Rt-1/10	0.348013	660 nm
		Rt-1/10	3.17762	740 nm		Rt-1/10	0.315432	740 nm		Rt-1/10	24.4182	740 nm
		Rt-1/10	53.3468	740 nm		Rt-1/10	0.368504	740 nm		Rt-1/10	0.617827	740 nm
		Rt-1/10	2.87711	740 nm		Rt-1/10	0.273299	740 nm		Rt-1/10	0.418284	740 nm
		Rt-1/10	3.1269	740 nm		Rt-1/10	0.396982	740 nm		Rt-1/10	0.325567	740 nm
		C,Rt	356.756	660 nm		C,Rt	17.0188	660 nm		C,Rt	69.5726	660 nm
		C,Rt	330.658	660 nm		C,Rt	17.2179	660 nm		C,Rt	62.2622	660 nm
		C,Rt	404.224	660 nm		C,Rt	14.0944	660 nm		C,Rt	66.6064	660 nm
		C,Rt	343.011	660 nm		C,Rt	13.2108	660 nm		C,Rt	59.2714	660 nm
		C,Rt	294.79	740 nm		C,Rt	7.30275	740 nm		C,Rt	51.6188	740 nm
		C,Rt	274.115	740 nm		C,Rt	7.20039	740 nm		C,Rt	42.3055	740 nm
		C,Rt	301.082	740 nm		C,Rt	7.2651	740 nm		C,Rt	46.4251	740 nm
		C,Rt	262.151	740 nm		C,Rt	5.76382	740 nm		C,Rt	54.9104	740 nm

[truncated: 12 more sheets: Figure S2B, Figure S2C, Figure S2D, Figure S2E, Figure 3A, Figure 3B, Figure 3C, Figure 3D, Figure 3E, Figure 3F, Figure 4C, Figure 6B]
